# Supplementary material for: The association of herpes zoster and influenza vaccinations with the risk of developing dementia: a population-based cohort study within the UK Clinical Practice Research Datalink
Source: BMC Public Health. 2023 Oct 2;23:1903. doi: 10.1186/s12889-023-16768-4 (PMC10546661; doi:10.1186/s12889-023-16768-4)
Supplement: Supplementary file 1 — Additional file 1. Product codes for herpes zoster vaccine in Aurum database. The file listed product codes for herpes zoster vaccine used in Aurum database. [file 12889_2023_16768_MOESM1_ESM.xlsx]

## Sheet: Sheet1
Product code ID	Term from EMIS
2796041000033114	Varicella vaccine (live) powder and solvent for solution for injection 0.5ml vials
2796141000033113	Varilrix vaccine powder and solvent for solution for injection 0.5ml vials (GlaxoSmithKline UK Ltd)
3187941000033110	Varivax vaccine powder and solvent for suspension for injection 0.5ml vials (Merck Sharp & Dohme Ltd)
3270541000033113	Varicella vaccine (live) powder and solvent for suspension for injection 0.5ml vials
6539441000033118	Shingles (Herpes Zoster) vaccine (live) powder and solvent for suspension for injection 0.65ml pre-filled syringes
6539641000033116	Zostavax vaccine powder and solvent for suspension for injection 0.65ml pre-filled syringes (Merck Sharp & Dohme Ltd)
