# Supplementary material for: The association of herpes zoster and influenza vaccinations with the risk of developing dementia: a population-based cohort study within the UK Clinical Practice Research Datalink
Source: BMC Public Health. 2023 Oct 2;23:1903. doi: 10.1186/s12889-023-16768-4 (PMC10546661; doi:10.1186/s12889-023-16768-4)
Supplement: Supplementary file 2 — Additional file 2. Medical codes for herpes zoster vaccination in Aurum database. The file listed medical codes for herpes zoster vaccination used in Aurum database. [file 12889_2023_16768_MOESM2_ESM.xlsx]

## Sheet: Sheet1
SNOMED CT concept ID	SNOMED CT description ID	Term
20110411000001108	68231101000001114	Shingles (Herpes Zoster) vaccine (live) powder and solvent for suspension for injection 0.65ml pre-filled syringes 1 pre-filled disposable injection
20110511000001107	102596301000001110	Zostavax vaccine powder and solvent for suspension for injection 0.65ml pre-filled syringes (Merck Sharp & Dohme Ltd)
20110611000001106	102594901000001119	Zostavax vaccine powder and solvent for suspension for injection 0.65ml pre-filled syringes (Merck Sharp & Dohme Ltd) 1 pre-filled disposable injection
20113811000001103	68220101000001117	Shingles (Herpes Zoster) vaccine (live) powder and solvent for suspension for injection 0.65ml pre-filled syringes
20142211000001104	68021001000001118	Shingles (Herpes Zoster) vaccine
722215002	3635363010	Administration of shingles vaccine
764304005	3647448010	Live zoster virus vaccine
626071000119103	3646358018	Administration of subcutaneous zoster virus live vaccine
1841571000006108	1841571000006112	Herpes zoster vaccination
868511000000106	2244701000000110	Herpes zoster vaccination given by other health care provider
859641000000109	2223901000000112	Herpes zoster vaccination
859641000000109	2229311000000111	Shingles vaccination
737081007	3526945019	Administration of varicella zoster vaccine
407737004	2159329017	Varicella-zoster vaccine
407746005	2159338015	Varicella-zoster live attenuated vaccine
407933006	2159516018	Varicella-zoster live attenuated vaccine injection (pdr for recon)+solvent
424778000	3005330010	Varicella-zoster live attenuated vaccine powder 0.65mL vial + diluent
722215002	3331182014	Administration of herpes zoster vaccine
105941000119105	3331184010	Herpes zoster vaccination given
105941000119105	3331185011	Vaccination for herpes zoster given
