# Supplementary material for: The association of herpes zoster and influenza vaccinations with the risk of developing dementia: a population-based cohort study within the UK Clinical Practice Research Datalink
Source: BMC Public Health. 2023 Oct 2;23:1903. doi: 10.1186/s12889-023-16768-4 (PMC10546661; doi:10.1186/s12889-023-16768-4)
Supplement: Supplementary file 3 — Additional file 3. The distribution of the number of matched comparators – by matched set. The file depicted number and percentage of matched comparators. [file 12889_2023_16768_MOESM3_ESM.xlsx]

## Sheet: Zoster
Number of comparators	Number of matched set	%
0	1	0
1	25	0
2	32	0
3	55	0.01
4	83	0.01
5	93	0.01
6	128	0.01
7	292	0.03
8	2729	0.32
9	47952	5.61
10	803355	93.99
Total	854745

## Sheet: Influenza
Number of comparators	Number of matched sets	%
1	1779	0.24
2	2059	0.28
3	2372	0.32
4	2650	0.36
5	3040	0.41
6	3513	0.47
7	5182	0.7
8	12681	1.71
9	68763	9.26
10	640329	86.24
Total	742487
