# Supplementary material for: The association of herpes zoster and influenza vaccinations with the risk of developing dementia: a population-based cohort study within the UK Clinical Practice Research Datalink
Source: BMC Public Health. 2023 Oct 2;23:1903. doi: 10.1186/s12889-023-16768-4 (PMC10546661; doi:10.1186/s12889-023-16768-4)
Supplement: Supplementary file 4 — Additional file 4. Product codes for influenza vaccine in Aurum database. The file listed product codes for influenza vaccine used in Aurum database. [file 12889_2023_16768_MOESM4_ESM.xlsx]

## Sheet: Sheet1
Product code ID	Term from EMIS
147441000033115	Begrivac vaccine suspension for injection 0.5ml pre-filled syringes (Novartis Vaccines and Diagnostics Ltd)
588341000033111	Fluvirin vaccine suspension for injection 0.5ml pre-filled syringes (Novartis Vaccines and Diagnostics Ltd)
596541000033119	Fluzone Vaccine 0.5 ml
596641000033118	Fluarix vaccine suspension for injection 0.5ml pre-filled syringes (GlaxoSmithKline UK Ltd)
759741000033113	Influvac Sub-unit vaccine suspension for injection 0.5ml pre-filled syringes (Mylan)
762141000033114	Influenza vaccine (surface antigen, inactivated) suspension for injection 0.5ml pre-filled syringes
770341000033117	Influenza vaccine (split virion, inactivated) suspension for injection 0.5ml pre-filled syringes
1043841000033118	Pasteur Merieux Inactivated Influenza Vaccine 0.5 ml
2189441000033118	Influenza vaccine (split virion, inactivated) suspension for injection 0.5ml pre-filled syringes (Sanofi Pasteur)
2641741000033118	Agrippal vaccine suspension for injection 0.5ml pre-filled syringes (Seqirus Vaccines Ltd)
2890941000033111	Mastaflu vaccine suspension for injection 0.5ml pre-filled syringes (Masta Ltd)
3188641000033119	Invivac vaccine suspension for injection 0.5ml pre-filled syringes (Abbott Healthcare Products Ltd)
3331741000033119	Enzira vaccine suspension for injection 0.5ml pre-filled syringes (Pfizer Ltd)
3347241000033118	Influenza vaccine (split virion, inactivated) suspension for injection 0.25ml pre-filled syringes
3954241000033115	Viroflu vaccine suspension for injection 0.5ml pre-filled syringes (Janssen-Cilag Ltd)
3954341000033113	Influenza vaccine (surface antigen, inactivated, virosome) suspension for injection 0.5ml pre-filled syringes
5093141000033117	Influenza vaccine (split virion, inactivated) 15microgram strain suspension for injection 0.1ml pre-filled syringes
5093241000033112	Intanza 15microgram strain vaccine suspension for injection 0.1ml pre-filled syringes (sanofi pasteur MSD Ltd)
5208541000033111	Pandemrix vaccine emulsion and suspension for emulsion for injection (GlaxoSmithKline UK Ltd)
5415741000033111	Intanza 9microgram strain vaccine suspension for injection 0.1ml pre-filled syringes (sanofi pasteur MSD Ltd)
5415841000033118	Influenza vaccine (split virion, inactivated) 9microgram strain suspension for injection 0.1ml pre-filled syringes
6452541000033117	Inflexal V vaccine suspension for injection 0.5ml pre-filled syringes (Janssen-Cilag Ltd)
6453341000033116	Preflucel vaccine suspension for injection 0.5ml pre-filled syringes (Baxter Healthcare Ltd)
6494541000033116	Influenza vaccine (live attenuated) nasal suspension 0.2ml unit dose
6494641000033115	Fluenz vaccine nasal suspension 0.2ml unit dose (AstraZeneca UK Ltd)
8123441000033119	Optaflu vaccine suspension for injection 0.5ml pre-filled syringes (Seqirus Vaccines Ltd)
8534741000033118	Influvac Desu vaccine suspension for injection 0.5ml pre-filled syringes (Abbott Healthcare Products Ltd)
8563041000033113	Fluarix Tetra vaccine suspension for injection 0.5ml pre-filled syringes (GlaxoSmithKline UK Ltd)
9306941000033116	Fluenz Tetra vaccine nasal suspension 0.2ml unit dose (AstraZeneca UK Ltd)
9702041000033119	Influenza vaccine (split virion, inactivated) suspension for injection 0.5ml pre-filled syringes (Pfizer Ltd)
10647441000033112	FluMist Quadrivalent vaccine nasal suspension 0.2ml unit dose (AstraZeneca UK Ltd)
12364041000033116	Quadrivalent influenza vaccine (split virion, inactivated) suspension for injection 0.5ml pre-filled syringes (Sanofi Pasteur)
12593041000033119	Fluad vaccine suspension for injection 0.5ml pre-filled syringes (Seqirus Vaccines Ltd)
12598941000033114	Influvac sub-unit Tetra vaccine suspension for injection 0.5ml pre-filled syringes (Mylan)
12599041000033117	Influenza Tetra MYL vaccine suspension for injection 0.5ml pre-filled syringes (Mylan)
12605941000033110	Influenza MYL vaccine suspension for injection 0.5ml pre-filled syringes (Mylan)
12884141000033117	Flucelvax Tetra vaccine suspension for injection 0.5ml pre-filled syringes (Seqirus Vaccines Ltd)
13011941000033111	Trivalent influenza vaccine (split virion, inactivated) High Dose suspension for injection 0.5ml pre-filled syringes (Sanofi Pasteur)
13133041000033114	Adjuvanted trivalent influenza vaccine (surface antigen, inactivated) suspension for injection 0.5ml pre-filled syringes (Seqirus Vaccines Ltd)
13718641000033111	Fluad Tetra vaccine suspension for injection 0.5ml pre-filled syringes (Seqirus Vaccines Ltd)
