# Supplementary material for: The association of herpes zoster and influenza vaccinations with the risk of developing dementia: a population-based cohort study within the UK Clinical Practice Research Datalink
Source: BMC Public Health. 2023 Oct 2;23:1903. doi: 10.1186/s12889-023-16768-4 (PMC10546661; doi:10.1186/s12889-023-16768-4)
Supplement: Supplementary file 5 — Additional file 5. Medical codes for influenza vaccination in Aurum database. The file listed medical codes for influenza vaccination used in Aurum database. [file 12889_2023_16768_MOESM5_ESM.xlsx]

## Sheet: Sheet1
SNOMED CT concept ID	SNOMED CT description ID	Term
955651000000100	2437091000000112	Seasonal influenza vaccination given by other healthcare provider
955661000000102	2437111000000119	First intranasal seasonal influenza vaccination given by other healthcare provider
955681000000106	2437151000000115	Second intranasal seasonal influenza vaccination given by other healthcare provider
884861000000100	2280931000000115	Administration of first intranasal seasonal influenza vaccination
955701000000108	2437191000000111	Seasonal influenza vaccination given while hospital inpatient
884881000000109	2280971000000118	Administration of second intranasal seasonal influenza vaccination
955671000000109	2437131000000110	Second intramuscular seasonal influenza vaccination given by other healthcare provider
945831000000105	2418881000000114	First intramuscular seasonal influenza vaccination given by other healthcare provider
985151000000100	2505331000000118	Administration of first inactivated seasonal influenza vaccination
985171000000109	2505371000000116	Administration of second inactivated seasonal influenza vaccination
1037311000000106	2618081000000118	First intranasal seasonal influenza vaccination given by pharmacist
1037331000000103	2618121000000115	Second intranasal seasonal influenza vaccination given by pharmacist
1037351000000105	2618161000000111	First inactivated seasonal influenza vaccination given by pharmacist
1037371000000101	2618201000000115	Second inactivated seasonal influenza vaccination given by pharmacist
955691000000108	2437171000000112	Seasonal influenza vaccination given by pharmacist
1066171000000108	2677731000000114	Seasonal influenza vaccination given by midwife
1066181000000105	2677751000000119	First inactivated seasonal influenza vaccination given by midwife
1066191000000107	2677771000000111	Second inactivated seasonal influenza vaccination given by midwife
