# Supplementary material for: The association of herpes zoster and influenza vaccinations with the risk of developing dementia: a population-based cohort study within the UK Clinical Practice Research Datalink
Source: BMC Public Health. 2023 Oct 2;23:1903. doi: 10.1186/s12889-023-16768-4 (PMC10546661; doi:10.1186/s12889-023-16768-4)
Supplement: Supplementary file 6 — Additional file 6. Medical codes for dementia in Aurum database. The file listed medical codes for dementia outcome in Aurum database. [file 12889_2023_16768_MOESM6_ESM.xlsx]

## Sheet: Sheet1
SNOMED CT concept ID	SNOMED CT description ID	Term	Alzheimers
90099008	1235534016	Binswanger's encephalopathy
52448006	87274019	Senile/presenile dementia
90099008	149347010	Binswanger's disease
1576281000006103	1576281000006119	Cause of Death- Alzheimer'S Disease	yes
1823871000006108	1823871000006112	Dementia confirmed
1949621000006102	1949621000006118	Dementia stage at diagnosis
1949631000006104	1949631000006115	Dementia stage at diagnosis - early (mild)
1949641000006109	1949641000006113	Dementia stage at diagnosis - mid (moderate)
1949651000006106	1949651000006110	Dementia stage at diagnosis - late (severe)
1949661000006108	1949661000006112	Dementia stage at diagnosis - undetermined
1949671000006101	1949671000006117	Dementia stage at diagnosis - not known
1971401000006107	1971401000006111	Dementia in Alzheimer's disease with early onset, without additional symptoms	yes
1971541000006105	1971541000006114	Dementia in Alzheimer's disease with early onset, other symptoms, predominantly delusional	yes
1971771000006108	1971771000006112	Dementia in Alzheimer's disease with early onset, other symptoms, predominantly hallucinatory	yes
1972021000006103	1972021000006119	Unspecified dementia, without additional symptoms
1972041000006105	1972041000006114	Unspecified dementia, other symptoms, predominantly delusional
1972061000006109	1972061000006113	Unspecified dementia, other symptoms, predominantly hallucinatory
1972071000006102	1972071000006118	Unspecified dementia, other symptoms, predominantly depressive
1972081000006104	1972081000006115	Unspecified dementia, other mixed symptoms
1972131000006104	1972131000006115	Dementia in Alzheimer's disease with early onset, other symptoms, predominantly depressive	yes
1972141000006109	1972141000006113	Dementia in Alzheimer's disease with early onset, other mixed symptoms	yes
1972171000006101	1972171000006117	Dementia in Alzheimer's disease with late onset, without additional symptoms	yes
1972181000006103	1972181000006119	Dementia in Alzheimer's disease with late onset, other symptoms, predominantly delusional	yes
1972191000006100	1972191000006116	Dementia in Alzheimer's disease with late onset, other symptoms, predominantly hallucinatory	yes
1972201000006102	1972201000006118	Dementia in Alzheimer's disease with late onset, other symptoms, predominantly depressive	yes
1972211000006104	1972211000006115	Dementia in Alzheimer's disease with late onset, other mixed symptoms	yes
1972231000006105	1972231000006114	Dementia in Alzheimer's dis, atypical or mixed type, without additional symptoms	yes
1972251000006103	1972251000006119	Dementia in Alzheimer's dis, atypical or mixed type, other symptoms, predominantly delusional	yes
1972291000006109	1972291000006113	Dementia in Alzheimer's dis, atypical or mixed type, other symptoms, predominantly hallucinatory	yes
1972311000006108	1972311000006112	Dementia in Alzheimer's dis, atypical or mixed type, other symptoms, predominantly depressive	yes
1972341000006107	1972341000006111	Dementia in Alzheimer's dis, atypical or mixed type, other mixed symptoms	yes
1972371000006104	1972371000006115	Dementia in Alzheimer's disease, unspecified, without additional symptoms	yes
1972401000006101	1972401000006117	Dementia in Alzheimer's disease, unspecified, other symptoms, predominantly delusional	yes
1972421000006106	1972421000006110	Dementia in Alzheimer's disease, unspecified, other symptoms, predominantly hallucinatory	yes
1972451000006102	1972451000006118	Dementia in Alzheimer's disease, unspecified, other symptoms, predominantly depressive	yes
1972471000006107	1972471000006111	Dementia in Alzheimer's disease, unspecified, other mixed symptoms	yes
1972481000006105	1972481000006114	Vascular dementia of acute onset, without additional symptoms
1972501000006100	1972501000006116	Vascular dementia of acute onset, other symptoms, predominantly delusional
1972521000006105	1972521000006114	Vascular dementia of acute onset, other symptoms, predominantly hallucinatory
1972541000006103	1972541000006119	Vascular dementia of acute onset, other symptoms, predominantly depressive
1972571000006106	1972571000006110	Vascular dementia of acute onset, other mixed symptoms
1972601000006104	1972601000006115	Multi-infarct dementia, without additional symptoms
1972621000006109	1972621000006113	Multi-infarct dementia, other symptoms, predominantly delusional
1972641000006102	1972641000006118	Multi-infarct dementia, other symptoms, predominantly hallucinatory
1972661000006103	1972661000006119	Multi-infarct dementia, other symptoms, predominantly depressive
1972681000006108	1972681000006112	Multi-infarct dementia, other mixed symptoms
1972711000006109	1972711000006113	Subcortical vascular dementia, without additional symptoms
1972731000006103	1972731000006119	Subcortical vascular dementia, other symptoms, predominantly delusional
1972751000006105	1972751000006114	Subcortical vascular dementia, other symptoms, predominantly hallucinatory
1972771000006100	1972771000006116	Subcortical vascular dementia, other symptoms, predominantly depressive
1972791000006104	1972791000006115	Subcortical vascular dementia, other mixed symptoms
1972821000006108	1972821000006112	Mixed cortical and subcortical vascular dementia, without additional symptoms
1972831000006106	1972831000006110	Mixed cortical and subcortical vascular dementia, other symptoms, predominantly delusional
1972871000006109	1972871000006113	Mixed cortical and subcortical vascular dementia, other symptoms, predominantly hallucinatory
1972911000006107	1972911000006111	Mixed cortical and subcortical vascular dementia, other symptoms, predominantly depressive
1972931000006101	1972931000006117	Mixed cortical and subcortical vascular dementia, other mixed symptoms
1973221000006102	1973221000006118	Other vascular dementia, without additional symptoms
1973271000006101	1973271000006117	Other vascular dementia, other symptoms, predominantly delusional
1973341000006102	1973341000006118	Other vascular dementia, other symptoms, predominantly hallucinatory
1973381000006108	1973381000006112	Other vascular dementia, other symptoms, predominantly depressive
1973401000006108	1973401000006112	Other vascular dementia, other mixed symptoms
1973461000006109	1973461000006113	Vascular dementia, unspecified, without additional symptoms
1973501000006109	1973501000006113	Vascular dementia, unspecified, other symptoms, predominantly delusional
1973531000006101	1973531000006117	Vascular dementia, unspecified, other symptoms, predominantly hallucinatory
1973551000006108	1973551000006112	Vascular dementia, unspecified, other symptoms, predominantly depressive
1976831000006107	1976831000006111	Vascular dementia, unspecified, other mixed symptoms
12348006	21256010	Presenile dementia
13092008	22408016	Pick's disease
700214004	2989656010	Antipsychotic drug therapy for dementia
161465002	251625013	H/O: dementia
15662003	26545010	Senile dementia
15662003	1221222011	SD - Senile dementia
26929004	1225144019	AD - Alzheimer's disease	yes
26929004	3424952012	Alzheimer dementia	yes
191449005	294635013	Uncomplicated senile dementia
191451009	294637017	Uncomplicated presenile dementia
191452002	294638010	Presenile dementia with delirium
191454001	294641018	Presenile dementia with paranoia
191455000	294642013	Presenile dementia with depression
12348006	21256010	Presenile dementia NOS
191457008	294644014	Senile dementia with depressive or paranoid features
191458003	294645010	Senile dementia with paranoia
191459006	294646011	Senile dementia with depression
191457008	294644014	Senile dementia with depressive or paranoid features NOS
191461002	294648012	Senile dementia with delirium
191463004	294652012	Uncomplicated arteriosclerotic dementia
191464005	294653019	Arteriosclerotic dementia with delirium
191465006	294654013	Arteriosclerotic dementia with paranoia
191466007	294655014	Arteriosclerotic dementia with depression
56267009	497559016	Arteriosclerotic dementia NOS
191519005	294718018	Dementia in conditions EC
26929004	45046017	[X]Dementia in Alzheimer's disease	yes
26929004	45046017	[X]Dementia in Alzheimer's dis, atypical or mixed type	yes
26929004	45046017	[X]Dementia in Alzheimer's disease, unspecified	yes
429998004	2770951017	[X]Other vascular dementia
429998004	2770951017	[X]Vascular dementia, unspecified
191519005	2547722017	Dementia associated with another disease
21921000119103	2968126015	Dementia due to Pick's disease
429458009	2695885013	Dementia due to Creutzfeldt Jakob disease
442344002	2820374011	Dementia due to Huntington chorea
425390006	2921040013	Dementia in Parkinsons disease
191519005	2547722017	[X]Dementia in other specified diseases classif elsewhere
2776000	5694012	[X]Delirium superimposed on dementia
26929004	45046017	[X]Other Alzheimer's disease	yes
80098002	132893017	Diffuse Lewy body disease
51928006	1231057014	Paralytic dementia
52448006	2970981011	Organic dementia
56267009	497558012	MID - Multi-infarct dementia
56267009	497560014	VAD - Vascular dementia
56267009	2921000019	Multi infarct dementia
281004	1225776018	Alcoholic dementia
12348006	21256010	[X] Presenile dementia NOS
279982005	417465012	Cerebral degeneration presenting primarily with dementia
15662003	26545010	[X] Senile dementia NOS
191457008	294644014	[X] Senile dementia, depressed or paranoid type
52448006	87274019	Dementia
281004	1225776018	[X]Alcoholic dementia NOS
26929004	45046017	[X]Alzheimer's dementia unspec	yes
416975007	2957137018	[X]Alzheimer's disease type 1	yes
416780008	2957119019	[X]Alzheimer's disease type 2	yes
56267009	497559016	[X]Arteriosclerotic dementia
416780008	2957119019	Dementia in Alzheimer's disease with early onset	yes
416975007	2957137018	Dementia in Alzheimer's disease with late onset	yes
421529006	2622767013	[X]Dementia in human immunodef virus [HIV] disease
80098002	132894011	Lewy body variant of Alzheimer's disease	yes
80098002	1234435012	SDLT - Senile dementia of the Lewy body type
80098002	1234437016	Dementia of the Lewy body type
90099008	149345019	Binswanger's dementia
90099008	1235536019	Subcortical atherosclerotic dementia
230287006	345112018	Mixed cortical and subcortical vascular dementia
56267009	93568017	[X]Multi-infarct dementia
268612007	401757012	Senile and presenile organic psychotic conditions
56267009	93568017	[X]Predominantly cortical dementia
416780008	2957138011	[X]Presenile dementia,Alzheimer's type	yes
416975007	2957137018	[X]Primary degen dementia of Alzheimer's type, senile onset	yes
416780008	2957119019	[X]Primary degen dementia, Alzheimer's type, presenile onset	yes
416975007	2957124016	[X]Senile dementia,Alzheimer's type	yes
230286002	345111013	Subcortical vascular dementia
429998004	2770951017	Vascular dementia
230285003	345110014	Vascular dementia of acute onset
26929004	45046017	Alzheimer's disease	yes
161465002	2987032015	History of dementia
56267009	497559016	Arteriosclerotic dementia
416780008	2957141019	Alzheimer's disease with early onset	yes
416975007	2957124016	Alzheimer's disease with late onset	yes
416780008	2549310013	Primary degenerative dementia of the Alzheimer type, presenile onset	yes
416780008	2553939016	Primary degenerative dementia of the Alzheimer type, early onset	yes
416780008	2957133019	Dementia of the Alzheimers type with early onset	yes
416780008	2957138011	Presenile dementia, Alzheimer's type	yes
416780008	2957156011	Dementia in Alzheimer's disease - type 2	yes
416975007	2549518019	Primary degenerative dementia of the Alzheimer type, senile onset	yes
416975007	2554010014	Primary degenerative dementia of the Alzheimer type, late onset	yes
416975007	2957123010	Dementia of the Alzheimers type, late onset	yes
416975007	2957134013	SDAT - Senile dementia, Alzheimer's type	yes
416975007	2957155010	Dementia in Alzheimer's disease - type 1	yes
56267009	93568017	Multi-infarct dementia
80098002	132893017	Lewy body disease
45864009	76484016	Senile degeneration of brain
268612007	882171000006115	Dementia
268612007	882181000006117	Other senile/presenile dement.
268612007	882191000006119	Senile and presenile dementias
191449005	882201000006116	Senile dementia - simple type
191461002	882211000006118	Senile dementia-acute confused
45864009	882941000006113	Senile brain degeneration
905791000006104	905791000006115	[RFC] Alzheimer's disease	yes
914921000006101	914921000006117	[D] Vascular dementia
914931000006103	914931000006119	[D] Dementia with Lewy bodies
914941000006108	914941000006112	[D] Dementia
914951000006105	914951000006114	[D] Dementia in Alzheimer's disease	yes
939491000006102	939491000006118	[RFC] Dementia
