# Supplementary material for: The association of herpes zoster and influenza vaccinations with the risk of developing dementia: a population-based cohort study within the UK Clinical Practice Research Datalink
Source: BMC Public Health. 2023 Oct 2;23:1903. doi: 10.1186/s12889-023-16768-4 (PMC10546661; doi:10.1186/s12889-023-16768-4)
Supplement: Supplementary file 7 — Additional file 7. International Classification of Diseases 10th Revision (ICD-10) codes for dementia. The file listed ICD-10 codes for dementia outcome. [file 12889_2023_16768_MOESM7_ESM.xlsx]

## Sheet: Sheet1
ICD 10 Code	ICD 10 Code Text	AD	All Cause Dementia
A81.0	Sporadic Creutzfeldt-Jakob disease		yes
F00	Dementia in Alzheimer's disease	yes	yes
F00.0	Dementia in Alzheimer's disease with early onset	yes	yes
F00.1	Dementia in Alzheimer's disease with late onset	yes	yes
F00.2	Dementia in Alzheimer's disease, atypical or mixed type	yes	yes
F00.9	Dementia in Alzheimer's disease, unspecified	yes	yes
F01	Vascular dementia		yes
F01.0	Vascular dementia of acute onset		yes
F01.1	Multi-infarct dementia		yes
F01.2	Subcortical vascular dementia		yes
F01.3	Mixed cortical and sub-cortical vascular dementia		yes
F01.8	Other vascular dementia		yes
F01.9	Vascular dementia, unspecified		yes
F02	Dementia in other diseases classified elsewhere		yes
F02.0	Dementia in Picks disease		yes
F02.1	Dementia in Creutzfeldt-Jacob disease		yes
F02.2	Dementia in Huntington’s disease		yes
F02.3	Dementia in Parkinson’s disease		yes
F02.4	Dementia in HIV disease		yes
F02.8	Dementia in other specified diseases classified elsewhere		yes
F03	Unspecified dementia		yes
F05.1	Delirium superimposed on dementia		yes
F10.6	Mental and behavioural disorders due to use of alcohol - amnesic syndrome		yes
G30	Alzheimer’s disease	yes	yes
G30.0	Alzheimer’s disease with early onset	yes	yes
G30.1	Alzheimer’s disease with late onset	yes	yes
G30.8	Other Alzheimer's disease	yes	yes
G30.9	Alzheimer's disease unspecified	yes	yes
G31.0	Circumscribed brain atrophy		yes
G31.1	Senile degeneration of brain		yes
G31.8	Other specified degenerative diseases of nervous system		yes
I67.3	Binswanger's disease		yes
