# Supplementary material for: The association of herpes zoster and influenza vaccinations with the risk of developing dementia: a population-based cohort study within the UK Clinical Practice Research Datalink
Source: BMC Public Health. 2023 Oct 2;23:1903. doi: 10.1186/s12889-023-16768-4 (PMC10546661; doi:10.1186/s12889-023-16768-4)
Supplement: Supplementary file 8 — Additional file 8. Medical codes for Charlson Comorbidity Index in Aurum database. The file listed medical codes for Charlson Comorbidity Index used in Aurum database. [file 12889_2023_16768_MOESM8_ESM.xlsx]

## Sheet: Sheet1
SNOMED CT concept ID	SNOMED CT description ID	Term	Comorbidity
91861009	2536482014	AML - Acute myeloblastic leukaemia	Any malignancy
110004001	1215869018	APL - Acute promyelocytic leukaemia	Any malignancy
45410002	75705014	Acinar cell carcinoma	Any malignancy
93451002	510333019	Acute erythraemia and erythroleukaemia	Any malignancy
91855006	201610019	Acute leukaemia	Any malignancy
128935007	474682012	Acute lymphoblastic leukaemia - category	Any malignancy
91857003	509741017	Acute lymphoid leukaemia	Any malignancy
52220008	496240014	Acute megakaryoblastic leukaemia	Any malignancy
277601005	414220013	Acute monoblastic leukaemia	Any malignancy
413441006	2534415018	Acute monocytic leukaemia	Any malignancy
22331004	481316017	Acute monocytic leukaemia	Any malignancy
109991003	344846014	Acute myelofibrosis	Any malignancy
91861009	201612010	Acute myeloid leukaemia	Any malignancy
17788007	478421017	Acute myeloid leukaemia	Any malignancy
815361000000107	2124991000000117	Acute myeloid leukaemia with 11q23 abnormality	Any malignancy
445448008	2872264019	Acute myeloid leukaemia with multilineage dysplasia	Any malignancy
109991003	2532080014	Acute panmyelosis	Any malignancy
109991003	2532080014	Acute panmyelosis with myelofibrosis	Any malignancy
80570006	200878012	Acute panmyelosis with myelofibrosis	Any malignancy
86293007	507027010	Adenocarcinoid tumour	Any malignancy
35917007	59935017	Adenocarcinoma	Any malignancy
25190001	1224772013	Adenocarcinoma - intestinal type	Any malignancy
189598002	291393014	Adenocarcinoma in situ in a polyp	Any malignancy
36087009	60221017	Adenocarcinoma in villous adenoma	Any malignancy
254626006	379172013	Adenocarcinoma of lung	Any malignancy
93984006	933251000006113	Adenocarcinoma of rectum	Any malignancy
15176003	25764014	Adenocarcinoma with squamous metaplasia	Any malignancy
11671000	20161014	Adenoid cystic carcinoma	Any malignancy
115215004	175971010	Adenoma AND/OR adenocarcinoma	Any malignancy
59367005	98607018	Adenosquamous carcinoma	Any malignancy
2227007	4846017	Adrenal cortical carcinoma	Any malignancy
188729005	289885019	Adult T-cell leukaemia	Any malignancy
110007008	345042017	Adult T-cell leukaemia/lymphoma	Any malignancy
188728002	289884015	Aleukaemic lymphoid leukaemia	Any malignancy
188748009	289928019	Aleukaemic monocytic leukaemia	Any malignancy
188741003	289908018	Aleukaemic myeloid leukaemia	Any malignancy
63449009	105469010	Alveolar rhabdomyosarcoma	Any malignancy
70594002	117272014	Amelanotic melanoma	Any malignancy
27092008	45322019	Ameloblastic fibrosarcoma	Any malignancy
307726001	451077018	Anaemia in ovarian carcinoma	Any malignancy
363352004	482503016	Anal carcinoma	Any malignancy
55353007	1231460011	Anaplastic astrocytoma	Any malignancy
448212009	2900730018	Anaplastic large cell lymphoma, ALK negative	Any malignancy
738770003	3533524018	Anaplastic lymphoma kinase positive anaplastic large cell lymphoma	Any malignancy
3102004	1227417016	Anaplastic oligodendroglioma	Any malignancy
1090241000000107	2731341000000117	Angioimmunoblastic T-cell lymphoma	Any malignancy
110457005	175294015	Angiomyoliposarcoma	Any malignancy
39000009	65416019	Angiosarcoma	Any malignancy
187821001	288761012	Angiosarcoma of spleen	Any malignancy
38713004	64413017	Astrocytoma	Any malignancy
277571004	414160018	B-cell acute lymphoblastic leukaemia	Any malignancy
277473004	414008012	B-cell chronic lymphocytic leukaemia	Any malignancy
1091921000000103	2734911000000119	B-cell non-Hodgkin's lymphoma	Any malignancy
277619001	414248013	B-cell prolymphocytic leukaemia	Any malignancy
34603009	57743014	Basal cell adenocarcinoma	Any malignancy
853151000006109	853151000006113	Basal cell carcinoma	Any malignancy
1338007	3345018	Basal cell carcinoma	Any malignancy
402529002	1781655012	Basal cell carcinoma - micronodular	Any malignancy
134152008	215881011	Basal cell carcinoma - morphoeic	Any malignancy
254701007	379314010	Basal cell carcinoma of skin	Any malignancy
128636006	207028011	Basal cell carcinoma, nodular	Any malignancy
127570002	857018	Basal cell neoplasm	Any malignancy
5843004	10728010	Basaloid carcinoma	Any malignancy
47107000	78521018	Basophil carcinoma	Any malignancy
37304002	62234010	Basosquamous carcinoma	Any malignancy
70179006	116558014	Bile duct carcinoma	Any malignancy
445105005	2872334012	Blastic plasmacytoid dendritic cell neoplasm	Any malignancy
167934009	260879014	Bone marrow: myeloma cells	Any malignancy
294301000000103	517421000000115	Bowel cancer detected by national screening programme	Any malignancy
884601000000103	2280371000000117	Bowel scope (flexible sigmoidoscopy) screen: cancer detected	Any malignancy
118617000	2663190016	Burkitt's lymphoma	Any malignancy
118617000	2663190016	Burkitt's lymphoma NOS	Any malignancy
188512009	289605018	Burkitt's lymphoma of intra-abdominal lymph nodes	Any malignancy
188515006	289608016	Burkitt's lymphoma of intrapelvic lymph nodes	Any malignancy
188511002	289604019	Burkitt's lymphoma of intrathoracic lymph nodes	Any malignancy
188513004	289606017	Burkitt's lymphoma of lymph nodes of axilla and upper limb	Any malignancy
188510001	289603013	Burkitt's lymphoma of lymph nodes of head, face and neck	Any malignancy
188514005	289607014	Burkitt's lymphoma of lymph nodes of inguinal region and lower limb	Any malignancy
188517003	289611015	Burkitt's lymphoma of lymph nodes of multiple sites	Any malignancy
188516007	289610019	Burkitt's lymphoma of spleen	Any malignancy
118617000	177036013	Burkitt's lymphoma of unspecified site	Any malignancy
118617000	1215905010	Burkitt's tumour	Any malignancy
640541000000109	988751000006115	Ca - unspecified site	Any malignancy
541861000000107	880771000006118	Ca - unspecified site	Any malignancy
363346000	880511000006115	Ca - unspecified site NOS	Any malignancy
187742008	1222170010	Ca Body - stomach	Any malignancy
663651000000108	879911000006113	Ca anus	Any malignancy
363412000	1228541018	Ca ascending colon	Any malignancy
302858007	880081000006117	Ca bone/articular cartilage	Any malignancy
566501000000109	880141000006110	Ca bone/joint cartilage NOS	Any malignancy
372064008	990571000006118	Ca breast - NOS	Any malignancy
549521000000102	880331000006115	Ca breast - NOS	Any malignancy
188156001	880321000006118	Ca breast - axillary tail	Any malignancy
93884005	880341000006113	Ca breast - male	Any malignancy
188147009	880271000006114	Ca breast - nipple/central	Any malignancy
188153009	880291000006110	Ca breast-lower,inner quadrant	Any malignancy
188155002	880311000006114	Ca breast-lower,outer quadrant	Any malignancy
188152004	880281000006112	Ca breast-upper,inner quadrant	Any malignancy
188154003	880301000006111	Ca breast-upper,outer quadrant	Any malignancy
187732006	1222167011	Ca cardia - stomach	Any malignancy
188280007	880521000006111	Ca cerebrum	Any malignancy
93779009	880361000006112	Ca cervix uteri - endocervix	Any malignancy
93789008	880371000006117	Ca cervix uteri - exocervix	Any malignancy
363409003	1228539019	Ca descending colon	Any malignancy
363452003	880441000006117	Ca epididymis/spermatic cord	Any malignancy
363416002	1490770018	Ca extrahepatic bile ducts	Any malignancy
372064008	1210642019	Ca female breast	Any malignancy
187741001	1222169014	Ca fundus - stomach	Any malignancy
372139008	879971000006116	Ca gall bladder	Any malignancy
579281000000102	880501000006118	Ca genital organs NOS	Any malignancy
534851000000107	879821000006114	Ca greater curvature - stomach	Any malignancy
363382005	879711000006110	Ca gum, + rest of mouth	Any malignancy
363407001	1228537017	Ca hepatic flexure - colon	Any malignancy
93840005	879951000006114	Ca intrahepatic bile ducts	Any malignancy
188250002	880481000006111	Ca kidney	Any malignancy
93849006	880471000006113	Ca kidney/other urinary organs	Any malignancy
578371000000102	880491000006114	Ca kidney/urinary organs NOS	Any malignancy
550091000000101	880021000006116	Ca larynx - NOS	Any malignancy
187841006	1494921019	Ca larynx - glottis	Any malignancy
363430007	1228557018	Ca larynx - subglottis	Any malignancy
187842004	1222176016	Ca larynx - supraglottis	Any malignancy
534841000000109	879811000006118	Ca lesser curvature - stomach	Any malignancy
534791000000107	879731000006116	Ca lip, oral, pharynx NOS	Any malignancy
95214007	1235891015	Ca liver - primary	Any malignancy
187767006	879931000006119	Ca liver/biliary system	Any malignancy
620441000000107	879961000006111	Ca liver/biliary system NOS	Any malignancy
187959005	880131000006117	Ca lower limb bones	Any malignancy
187868006	880071000006115	Ca lower lobe bronchus/lung	Any malignancy
187727005	1216078017	Ca lower third oesophagus	Any malignancy
363378008	879701000006112	Ca major salivary gland	Any malignancy
187864008	880061000006110	Ca middle lobe bronchus/lung	Any malignancy
187726001	1216077010	Ca middle third oesophagus	Any malignancy
363392002	879721000006119	Ca oro/naso/hypopharynx	Any malignancy
533411000000108	1190921000000115	Ca ovary/other uterine adnexa	Any malignancy
573671000000104	880411000006116	Ca ovary/uterine adnexa NOS	Any malignancy
187952001	1494922014	Ca pelvic bones/sacrum/coccyx	Any malignancy
579211000000109	880431000006110	Ca penis	Any malignancy
187736009	1222168018	Ca pylorus - stomach	Any malignancy
363414004	1228543015	Ca rectosigmoid junction	Any malignancy
187760008	879891000006111	Ca rectum + Ca anus	Any malignancy
635001000000108	879921000006117	Ca rectum + Ca anus NOS	Any malignancy
187920001	1222177013	Ca ribs/sternum/clavicle	Any malignancy
363410008	1228540017	Ca sigmoid colon	Any malignancy
372122006	880561000006117	Ca skin - head/neck	Any malignancy
188127001	880241000006118	Ca skin - lower limb	Any malignancy
573501000000108	880211000006117	Ca skin - other	Any malignancy
573501000000108	990561000006113	Ca skin - other NOS	Any malignancy
540311000000106	880251000006116	Ca skin - other NOS	Any malignancy
531581000000101	880221000006113	Ca skin - trunk	Any malignancy
188119005	880231000006111	Ca skin - upper limb	Any malignancy
187900002	880091000006119	Ca skull/face/jaw bone	Any malignancy
363413005	1228542013	Ca splenic flexure - colon	Any malignancy
363478007	880531000006114	Ca thyroid	Any malignancy
430621000	880041000006111	Ca trachea/bronchus/lung	Any malignancy
430621000	880031000006118	Ca trachea/bronchus/lung NOS	Any malignancy
363408006	1228538010	Ca transverse colon	Any malignancy
187929000	880111000006111	Ca upper limb bones/scapula	Any malignancy
269464000	880051000006113	Ca upper lobe bronchus/lung	Any malignancy
187725002	1216076018	Ca upper third oesophagus	Any malignancy
371972005	990581000006115	Ca uterus NOS	Any malignancy
570591000000106	880391000006116	Ca uterus NOS	Any malignancy
275419009	880421000006112	Ca vulva	Any malignancy
363346000	1228478017	Cancer	Any malignancy
1877231000006101	1877231000006117	Cancer and/or significant invasive tumors	Any malignancy
395099008	1488798019	Cancer confirmed	Any malignancy
363508008	1228620018	Cancer of bowel	Any malignancy
363443007	1228570010	Cancer of ovary	Any malignancy
395073001	1488772013	Cancer treatment started	Any malignancy
109378008	3036244012	Cancer, mesothelioma	Any malignancy
399326009	880461000006118	Carcinoma bladder	Any malignancy
371972005	880381000006119	Carcinoma body of uterus	Any malignancy
372064008	880261000006119	Carcinoma breast	Any malignancy
255086002	380139012	Carcinoma common bile duct	Any malignancy
271468000	880351000006110	Carcinoma genital organs	Any malignancy
255068000	380094018	Carcinoma of bone, connective tissue, skin and breast	Any malignancy
255081007	380129018	Carcinoma of caecum	Any malignancy
447949005	2900962011	Carcinoma of cheek	Any malignancy
269456006	403673017	Carcinoma of digestive organs and peritoneum	Any malignancy
372140005	1210716013	Carcinoma of gallbladder	Any malignancy
255066001	380092019	Carcinoma of genitourinary organ	Any malignancy
269515006	403771011	Carcinoma of lip	Any malignancy
255069008	380095017	Carcinoma of lip, oral cavity and pharynx	Any malignancy
363346000	1228478017	Carcinoma of other and unspecified sites	Any malignancy
254582000	379090011	Carcinoma of rectum	Any malignancy
58248003	96799014	Carcinoma, anaplastic	Any malignancy
38549000	64918017	Carcinoma, undifferentiated	Any malignancy
63264007	105165013	Carcinosarcoma	Any malignancy
17302008	29245013	Cerebellar sarcoma	Any malignancy
428061005	2692069010	Cerebral tumour - malignant	Any malignancy
188737002	289903010	Chloroma	Any malignancy
70179006	116557016	Cholangiocarcinoma	Any malignancy
188188009	289184018	Choriocarcinoma	Any malignancy
188188009	289184018	Choriocarcinoma	Any malignancy
1443001	3507015	Chromophobe carcinoma	Any malignancy
188733003	289895014	Chronic eosinophilic leukaemia	Any malignancy
92818009	1217279014	Chronic granulocytic leukaemia	Any malignancy
92812005	201651017	Chronic leukaemia	Any malignancy
128933000	474680016	Chronic leukaemia (category)	Any malignancy
277473004	2168681000000113	Chronic lymphocytic leukaemia of B-cell type	Any malignancy
51092000	495910011	Chronic lymphoid leukaemia	Any malignancy
92814006	201652012	Chronic lymphoid leukaemia	Any malignancy
92814006	1207831017	Chronic lymphoid leukaemia, disease	Any malignancy
188745007	289923011	Chronic monocytic leukaemia	Any malignancy
92818009	201656010	Chronic myeloid leukaemia	Any malignancy
92818009	201656010	Chronic myeloid leukaemia NOS	Any malignancy
128831004	474620018	Chronic myelomonocytic leukaemia	Any malignancy
127225006	474077018	Chronic myelomonocytic leukaemia	Any malignancy
188734009	289898011	Chronic neutrophilic leukaemia	Any malignancy
50542000	84190018	Clark melanoma level 2	Any malignancy
21165006	35572018	Clark melanoma level 3	Any malignancy
1556006	3704012	Clark melanoma level 4	Any malignancy
16034002	27148012	Clark melanoma level 5	Any malignancy
30546008	51122012	Clear cell adenocarcinoma	Any malignancy
24007003	40302015	Clear cell sarcoma of kidney	Any malignancy
863741000000108	2233381000000115	Clinical stage A chronic lymphocytic leukaemia	Any malignancy
863761000000109	2233421000000112	Clinical stage B chronic lymphocytic leukaemia	Any malignancy
863781000000100	2233461000000116	Clinical stage C chronic lymphocytic leukaemia	Any malignancy
363406005	482611019	Colonic cancer	Any malignancy
400122007	1787104010	Cutaneous T-cell lymphoma	Any malignancy
277613000	414240018	Cutaneous/peripheral T-cell lymphoma	Any malignancy
277613000	414240018	Cutaneous/peripheral T-cell lymphoma	Any malignancy
21008007	35315012	Cystadenocarcinoma	Any malignancy
1937971000006104	1937971000006115	Delayed diagnosis of cancer	Any malignancy
76594008	127194014	Dermatofibrosarcoma	Any malignancy
276799004	413089014	Dermatofibrosarcoma protuberans	Any malignancy
93451002	154686014	Di Guglielmo's disease	Any malignancy
449220000	2901912012	Diffuse follicle centre lymphoma	Any malignancy
847741000000106	2197851000000117	Diffuse large B-cell lymphoma	Any malignancy
302842009	444799014	Diffuse non-Hodgkin's centroblastic lymphoma	Any malignancy
109966003	1219545019	Diffuse non-Hodgkin's immunoblastic (diffuse) lymphoma	Any malignancy
109969005	1668101000000112	Diffuse non-Hodgkin's large cell lymphoma	Any malignancy
109962001	174656018	Diffuse non-Hodgkin's lymphoma	Any malignancy
188679001	289812013	Diffuse non-Hodgkin's lymphoma undifferentiated (diffuse)	Any malignancy
109965004	174660015	Diffuse non-Hodgkin's lymphoma, lymphoblastic (clinical)	Any malignancy
109962001	174656018	Diffuse non-Hodgkin's lymphoma, unspecified	Any malignancy
188676008	289807012	Diffuse non-Hodgkin's mixed small and large cell (diffuse) lymphoma	Any malignancy
188674006	289799010	Diffuse non-Hodgkin's small cell (diffuse) lymphoma	Any malignancy
188675007	289801013	Diffuse non-Hodgkin's small cleaved cell (diffuse) lymphoma	Any malignancy
82711006	137210015	Duct carcinoma	Any malignancy
60718004	100884011	Dysgerminoma	Any malignancy
28047004	46954010	Embryonal carcinoma	Any malignancy
112685006	1219791012	Embryonal carcinosarcoma,	Any malignancy
14269005	24268019	Embryonal rhabdomyosarcoma	Any malignancy
74409009	502698017	Endodermal sinus tumour	Any malignancy
70555003	117193019	Endometrial stromal sarcoma	Any malignancy
30289006	50697019	Endometrioid carcinoma	Any malignancy
277654008	414298014	Enteropathy-associated T-cell lymphoma	Any malignancy
277654008	414298014	Enteropathy-type (intestinal) T-cell lymphoma	Any malignancy
190055003	292048010	Eosinophilic leukaemia	Any malignancy
443354006	2838585015	Ependymoma - category	Any malignancy
21589007	36220016	Ependymoma, anaplastic	Any malignancy
28899001	48393015	Epidermoid carcinoma	Any malignancy
59238007	98410018	Epithelioid cell sarcoma	Any malignancy
275265005	411225019	Epithelioma basal cell	Any malignancy
93451002	510332012	Erythraemic myelosis	Any malignancy
93451002	154686014	Erythroleukaemia	Any malignancy
93451002	154686014	Erythroleukaemia	Any malignancy
93451002	154686014	Erythroleukemia, FAB M6	Any malignancy
76909002	127685019	Ewing's sarcoma	Any malignancy
428796002	598561000000110	Excision biopsy of basal cell carcinoma	Any malignancy
301889008	443391016	Excision of malignant skin tumour	Any malignancy
177281002	274480013	Excision of melanoma	Any malignancy
188718006	2532159017	Extramedullary plasmacytoma	Any malignancy
414166008	2534467019	Extranodal NK/T-cell lymphoma, nasal type	Any malignancy
445269007	2913563017	Extranodal marginal zone B-cell lymphoma of mucosa-associated lymphoid tissue	Any malignancy
12690005	21792013	Fibroblastic osteosarcoma	Any malignancy
43369006	1229982018	Fibroepithelial basal cell carcinoma	Any malignancy
6250003	11380010	Fibromyxosarcoma	Any malignancy
187822008	288762017	Fibrosarcoma of spleen	Any malignancy
54443001	90491019	Fibrous mesothelioma, malignant	Any malignancy
5257006	9812015	Follicular adenocarcinoma	Any malignancy
72174007	1233475011	Follicular adenocarcinoma - trabecular	Any malignancy
308121000	451429010	Follicular lymphoma	Any malignancy
308121000	451429010	Follicular lymphoma NOS	Any malignancy
847481000000109	2197241000000116	Follicular lymphoma grade 1	Any malignancy
847631000000107	2197621000000114	Follicular lymphoma grade 2	Any malignancy
847651000000100	2197671000000113	Follicular lymphoma grade 3	Any malignancy
847691000000108	2197741000000110	Follicular lymphoma grade 3a	Any malignancy
847701000000108	2197761000000111	Follicular lymphoma grade 3b	Any malignancy
1091861000000100	2734771000000114	Follicular lymphoma, cutaneous follicle centre	Any malignancy
277641001	414278016	Follicular non-Hodgkin's large cell lymphoma	Any malignancy
308121000	451429010	Follicular non-Hodgkin's lymphoma	Any malignancy
188672005	289795016	Follicular non-Hodgkin's mixed small cleaved and large cell lymphoma	Any malignancy
277625002	414257019	Follicular non-Hodgkin's small cleaved cell lymphoma	Any malignancy
16189002	27395017	Gastrinoma	Any malignancy
73982001	122858018	Gemistocytic astrocytoma	Any malignancy
369775001	1490806016	Gleason prostate grade 2-4 (low)	Any malignancy
394932008	1488634012	Gleason prostate grade 5-7 (medium)	Any malignancy
369777009	1490807013	Gleason prostate grade 8-10 (high)	Any malignancy
63634009	105759017	Glioblastoma	Any malignancy
63634009	105761014	Glioblastoma multiforme	Any malignancy
115240006	175996013	Glioma	Any malignancy
35262004	58839017	Gliosarcoma	Any malignancy
13875003	23653019	Glomangiosarcoma	Any malignancy
188738007	289904016	Granulocytic sarcoma	Any malignancy
39000009	491878017	Haemangiosarcoma	Any malignancy
118613001	2764402015	Hairy cell leukaemia	Any malignancy
54087003	496857016	Hairy cell leukaemia	Any malignancy
45024009	75096011	Hepatoblastoma	Any malignancy
109843000	342834014	Hepatoblastoma of liver	Any malignancy
109841003	342807011	Hepatocellular carcinoma	Any malignancy
445406001	2872841013	Hepatosplenic T-cell lymphoma	Any malignancy
315058005	459527013	Hereditary nonpolyposis colon cancer	Any malignancy
1728161000006100	1728161000006116	Hereditary nonpolyposis colon cancer	Any malignancy
188744006	289921013	Histiocytic leukaemia	Any malignancy
109988003	2659772015	Histiocytic sarcoma	Any malignancy
118614007	177033017	Histiocytosis X (acute, progressive)	Any malignancy
118599009	2663473018	Hodgkin lymphoma	Any malignancy
112687003	199800013	Hodgkin lymphoma, lymphocyte depletion	Any malignancy
128799007	207303011	Hodgkin lymphoma, lymphocyte-rich	Any malignancy
118607005	2663377018	Hodgkin lymphoma, lymphocyte-rich	Any malignancy
118605002	202988019	Hodgkin lymphoma, nodular lymphocyte predominance (clinical)	Any malignancy
118605002	202988019	Hodgkin lymphoma, nodular lymphocyte predominance (clinical)	Any malignancy
52248008	198368015	Hodgkin lymphoma, nodular sclerosis	Any malignancy
45572000	197881018	Hodgkin lymphoma, nodular sclerosis, grade 1	Any malignancy
118599009	2663473018	Hodgkin's disease	Any malignancy
118599009	177017015	Hodgkin's disease (clinical)	Any malignancy
118599009	2663473018	Hodgkin's disease NOS	Any malignancy
118599009	2663473018	Hodgkin's disease NOS	Any malignancy
118599009	177017015	Hodgkin's disease NOS, unspecified site	Any malignancy
93520007	154814015	Hodgkin's disease of intra-abdominal lymph nodes	Any malignancy
93521006	154816018	Hodgkin's disease of intrapelvic lymph nodes	Any malignancy
93522004	154818017	Hodgkin's disease of intrathoracic lymph nodes	Any malignancy
93523009	154820019	Hodgkin's disease of lymph nodes of axilla AND/OR upper limb	Any malignancy
93524003	154823017	Hodgkin's disease of lymph nodes of head, face AND/OR neck	Any malignancy
93525002	154826013	Hodgkin's disease of lymph nodes of inguinal region AND/OR lower limb	Any malignancy
93526001	154829018	Hodgkin's disease of lymph nodes of multiple sites	Any malignancy
93527005	154831010	Hodgkin's disease of spleen	Any malignancy
118610003	2663187010	Hodgkin's disease, lymphocytic depletion	Any malignancy
118610003	177029012	Hodgkin's disease, lymphocytic depletion NOS	Any malignancy
188587006	289683011	Hodgkin's disease, lymphocytic depletion of intra-abdominal lymph nodes	Any malignancy
188591001	289698013	Hodgkin's disease, lymphocytic depletion of intrapelvic lymph nodes	Any malignancy
188586002	289682018	Hodgkin's disease, lymphocytic depletion of intrathoracic lymph nodes	Any malignancy
188589009	289696012	Hodgkin's disease, lymphocytic depletion of lymph nodes of axilla and upper limb	Any malignancy
188585003	289681013	Hodgkin's disease, lymphocytic depletion of lymph nodes of head, face and neck	Any malignancy
188590000	289697015	Hodgkin's disease, lymphocytic depletion of lymph nodes of inguinal region and lower limb	Any malignancy
188593003	289700016	Hodgkin's disease, lymphocytic depletion of lymph nodes of multiple sites	Any malignancy
188592008	289699017	Hodgkin's disease, lymphocytic depletion of spleen	Any malignancy
118607005	177026017	Hodgkin's disease, lymphocytic-histiocytic predominance	Any malignancy
118607005	177026017	Hodgkin's disease, lymphocytic-histiocytic predominance (clinical)	Any malignancy
93493001	154775019	Hodgkin's disease, lymphocytic-histiocytic predominance of intra-abdominal lymph nodes	Any malignancy
93494007	154776018	Hodgkin's disease, lymphocytic-histiocytic predominance of intrapelvic lymph nodes	Any malignancy
93495008	154777010	Hodgkin's disease, lymphocytic-histiocytic predominance of intrathoracic lymph nodes	Any malignancy
188558005	289654013	Hodgkin's disease, lymphocytic-histiocytic predominance of lymph nodes of axilla and upper limb	Any malignancy
188554007	289650016	Hodgkin's disease, lymphocytic-histiocytic predominance of lymph nodes of head, face and neck	Any malignancy
188559002	289655014	Hodgkin's disease, lymphocytic-histiocytic predominance of lymph nodes of inguinal region and lower limb	Any malignancy
188562004	289658011	Hodgkin's disease, lymphocytic-histiocytic predominance of lymph nodes of multiple sites	Any malignancy
93500006	154785018	Hodgkin's disease, lymphocytic-histiocytic predominance of spleen	Any malignancy
118609008	2663461018	Hodgkin's disease, mixed cellularity	Any malignancy
118609008	177028016	Hodgkin's disease, mixed cellularity NOS	Any malignancy
188577007	289673012	Hodgkin's disease, mixed cellularity of intra-abdominal lymph nodes	Any malignancy
188580008	289676016	Hodgkin's disease, mixed cellularity of intrapelvic lymph nodes	Any malignancy
188576003	289672019	Hodgkin's disease, mixed cellularity of intrathoracic lymph nodes	Any malignancy
188578002	289674018	Hodgkin's disease, mixed cellularity of lymph nodes of axilla and upper limb	Any malignancy
188575004	289671014	Hodgkin's disease, mixed cellularity of lymph nodes of head, face and neck	Any malignancy
188579005	289675017	Hodgkin's disease, mixed cellularity of lymph nodes of inguinal region and lower limb	Any malignancy
188582000	289678015	Hodgkin's disease, mixed cellularity of lymph nodes of multiple sites	Any malignancy
93509007	154798010	Hodgkin's disease, mixed cellularity of spleen	Any malignancy
118609008	177028016	Hodgkin's disease, mixed cellularity of unspecified site	Any malignancy
118608000	1220414014	Hodgkin's disease, nodular sclerosis	Any malignancy
118608000	177027014	Hodgkin's disease, nodular sclerosis NOS	Any malignancy
188567005	289663010	Hodgkin's disease, nodular sclerosis of intra-abdominal lymph nodes	Any malignancy
188570009	289666019	Hodgkin's disease, nodular sclerosis of intrapelvic lymph nodes	Any malignancy
188566001	289662017	Hodgkin's disease, nodular sclerosis of intrathoracic lymph nodes	Any malignancy
188568000	289664016	Hodgkin's disease, nodular sclerosis of lymph nodes of axilla and upper limb	Any malignancy
188565002	289661012	Hodgkin's disease, nodular sclerosis of lymph nodes of head, face and neck	Any malignancy
188569008	289665015	Hodgkin's disease, nodular sclerosis of lymph nodes of inguinal region and lower limb	Any malignancy
188572001	289668018	Hodgkin's disease, nodular sclerosis of lymph nodes of multiple sites	Any malignancy
93518009	154811011	Hodgkin's disease, nodular sclerosis of spleen	Any malignancy
118608000	177027014	Hodgkin's disease, nodular sclerosis of unspecified site	Any malignancy
118602004	2663476014	Hodgkin's granuloma	Any malignancy
118602004	177021010	Hodgkin's granuloma NOS	Any malignancy
188536008	289632011	Hodgkin's granuloma of intra-abdominal lymph nodes	Any malignancy
93530003	154837014	Hodgkin's granuloma of intrapelvic lymph nodes	Any malignancy
93531004	154838016	Hodgkin's granuloma of intrathoracic lymph nodes	Any malignancy
188537004	289633018	Hodgkin's granuloma of lymph nodes of axilla and upper limb	Any malignancy
188534006	289629013	Hodgkin's granuloma of lymph nodes of head, face and neck	Any malignancy
188538009	289634012	Hodgkin's granuloma of lymph nodes of inguinal region and lower limb	Any malignancy
188541000	289637017	Hodgkin's granuloma of lymph nodes of multiple sites	Any malignancy
93536009	154846015	Hodgkin's granuloma of spleen	Any malignancy
118602004	177021010	Hodgkin's granuloma of unspecified site	Any malignancy
118610003	177029012	Hodgkin's lymphocytic depletion of unspecified site	Any malignancy
118605002	202988019	Hodgkin's paragranuloma NOS	Any malignancy
93493001	3635497016	Hodgkin's paragranuloma of intra-abdominal lymph nodes	Any malignancy
188529007	289624015	Hodgkin's paragranuloma of intrapelvic lymph nodes	Any malignancy
188524002	289618014	Hodgkin's paragranuloma of intrathoracic lymph nodes	Any malignancy
93541001	154853012	Hodgkin's paragranuloma of lymph nodes of axilla and upper limb	Any malignancy
93542008	154855017	Hodgkin's paragranuloma of lymph nodes of head, face, and neck	Any malignancy
93543003	154857013	Hodgkin's paragranuloma of lymph nodes of inguinal region and lower limb	Any malignancy
188531003	289626018	Hodgkin's paragranuloma of lymph nodes of multiple sites	Any malignancy
93545005	154859011	Hodgkin's paragranuloma of spleen	Any malignancy
118605002	202988019	Hodgkin's paragranuloma of unspecified site	Any malignancy
118606001	2663376010	Hodgkin's sarcoma	Any malignancy
118606001	177025018	Hodgkin's sarcoma NOS	Any malignancy
93547002	154862014	Hodgkin's sarcoma of intra-abdominal lymph nodes	Any malignancy
93548007	154863016	Hodgkin's sarcoma of intrapelvic lymph nodes	Any malignancy
93549004	154864010	Hodgkin's sarcoma of intrathoracic lymph nodes	Any malignancy
188547001	289643015	Hodgkin's sarcoma of lymph nodes of axilla and upper limb	Any malignancy
188544008	289640017	Hodgkin's sarcoma of lymph nodes of head, face and neck	Any malignancy
188548006	289644014	Hodgkin's sarcoma of lymph nodes of inguinal region and lower limb	Any malignancy
188551004	289647019	Hodgkin's sarcoma of lymph nodes of multiple sites	Any malignancy
93554008	154872012	Hodgkin's sarcoma of spleen	Any malignancy
118606001	177025018	Hodgkin's sarcoma of unspecified site	Any malignancy
118607005	177026017	Hodgkin's, lymphocytic-histiocytic predominance NOS	Any malignancy
57596004	95771013	Hurthle cell adenocarcinoma	Any malignancy
18799007	881221000006115	Hydatidiform mole - malignant	Any malignancy
188251003	289288012	Hypernephroma	Any malignancy
19467007	32793010	Immature teratoma	Any malignancy
542621000000109	880811000006118	Immunoproliferative neopl. NOS	Any malignancy
275524009	411516014	Immunoproliferative neoplasm	Any malignancy
275524009	411516014	Immunoproliferative neoplasm or myeloma NOS	Any malignancy
52040006	86627011	Infantile fibrosarcoma	Any malignancy
56665009	198684014	Infiltrating basal cell carcinoma	Any malignancy
82711006	137203014	Infiltrating duct carcinoma	Any malignancy
58477004	97180015	Infiltrating ductular carcinoma	Any malignancy
59529006	98876013	Intraepidermal carcinoma	Any malignancy
59529006	98874011	Intraepithelial squamous cell carcinoma	Any malignancy
416669000	2549192013	Invasive hydatidiform mole	Any malignancy
41919003	69948016	Juvenile carcinoma of the breast	Any malignancy
128832006	474621019	Juvenile myelomonocytic leukaemia	Any malignancy
445227008	2871720012	Juvenile myelomonocytic leukaemia	Any malignancy
109989006	344818012	Kahler's disease	Any malignancy
109385007	202818010	Kaposi's sarcoma (clinical)	Any malignancy
109391009	173950019	Kaposi's sarcoma of lymph nodes	Any malignancy
109392002	173951015	Kaposi's sarcoma of multiple organs	Any malignancy
109388009	173946014	Kaposi's sarcoma of palate	Any malignancy
109386008	173944012	Kaposi's sarcoma of skin	Any malignancy
188029000	289008015	Kaposi's sarcoma of soft tissue	Any malignancy
109385007	202818010	Kaposi's sarcoma, unspecified	Any malignancy
118613001	1215903015	LRE - Leukaemic reticuloendotheliosis	Any malignancy
313427003	457317011	Lambda light chain myeloma	Any malignancy
22687000	38087019	Large cell carcinoma	Any malignancy
254629004	379176011	Large cell carcinoma of lung	Any malignancy
400011005	1779284015	Leiomyosarcoma - category	Any malignancy
118614007	177033017	Letterer-Siwe disease (clinical)	Any malignancy
118614007	202992014	Letterer-Siwe disease NOS	Any malignancy
93133006	154080016	Letterer-Siwe disease of intra-abdominal lymph nodes	Any malignancy
93134000	154081017	Letterer-Siwe disease of intrapelvic lymph nodes	Any malignancy
93135004	154082012	Letterer-Siwe disease of intrathoracic lymph nodes	Any malignancy
93136003	154084013	Letterer-Siwe disease of lymph nodes of axilla and upper limb	Any malignancy
93137007	154085014	Letterer-Siwe disease of lymph nodes of head, face and neck	Any malignancy
93138002	154088011	Letterer-Siwe disease of lymph nodes of inguinal region and lower limb	Any malignancy
93139005	154089015	Letterer-Siwe disease of lymph nodes of multiple sites	Any malignancy
93140007	154090012	Letterer-Siwe disease of spleen	Any malignancy
118614007	202992014	Letterer-Siwe disease of unspecified sites	Any malignancy
93143009	154099013	Leukaemia	Any malignancy
662401000000102	880921000006117	Leukaemia - specif. cell NOS	Any malignancy
634651000000103	988791000006114	Leukaemia - specif. cell NOS	Any malignancy
634651000000103	880911000006113	Leukaemia - specif.cell type	Any malignancy
536101000000106	880971000006116	Leukaemia - unspec. cell NOS	Any malignancy
662421000000106	880941000006112	Leukaemia - unspec. cell acute	Any malignancy
662411000000100	880931000006119	Leukaemia - unspecified cell	Any malignancy
662431000000108	880951000006114	Leukaemia -unspec.cell chronic	Any malignancy
87163000	1217045015	Leukaemia morphology	Any malignancy
93143009	154099013	Leukaemia of unspecified cell type	Any malignancy
662441000000104	880961000006111	Leukaemia-unspec.cell subacute	Any malignancy
118613001	1215903015	Leukaemic reticuloendotheliosis	Any malignancy
118613001	1215903015	Leukaemic reticuloendotheliosis	Any malignancy
118613001	1215903015	Leukaemic reticuloendotheliosis NOS	Any malignancy
93144003	510216012	Leukaemic reticuloendotheliosis of intra-abdominal lymph nodes	Any malignancy
93145002	510217015	Leukaemic reticuloendotheliosis of intrapelvic lymph nodes	Any malignancy
93146001	510218013	Leukaemic reticuloendotheliosis of intrathoracic lymph nodes	Any malignancy
188648000	289764011	Leukaemic reticuloendotheliosis of lymph nodes of axilla and upper limb	Any malignancy
188645002	289757014	Leukaemic reticuloendotheliosis of lymph nodes of head, face and neck	Any malignancy
188649008	289765012	Leukaemic reticuloendotheliosis of lymph nodes of inguinal region and lower limb	Any malignancy
93150008	510221010	Leukaemic reticuloendotheliosis of lymph nodes of multiple sites	Any malignancy
93151007	510222015	Leukaemic reticuloendotheliosis of spleen	Any malignancy
269515006	879681000006114	Lip carcinoma	Any malignancy
28655007	1225993011	Liposarcoma - well differentiated	Any malignancy
109841003	342812012	Liver carcinoma	Any malignancy
89740008	148778015	Lobular carcinoma	Any malignancy
277615007	414243016	Low grade B-cell lymphoma	Any malignancy
93880001	3288586014	Lung cancer	Any malignancy
188725004	289875015	Lymphatic leukaemia	Any malignancy
662481000000107	880981000006118	Lymphatic tissue Ca NOS	Any malignancy
539691000000104	988781000006111	Lymphatic tissue Ca NOS	Any malignancy
269475001	880781000006115	Lymphatic tissue carcinoma	Any malignancy
539691000000104	988771000006113	Lymphatic tissue carcinoma	Any malignancy
109965004	2168691000000110	Lymphoblastic (diffuse) lymphoma	Any malignancy
118610003	2663187010	Lymphocyte depleted classical Hodgkin lymphoma	Any malignancy
118607005	2870724014	Lymphocyte-rich classical Hodgkin lymphoma	Any malignancy
109976000	344670010	Lymphoepithelioid lymphoma	Any malignancy
269475001	403706019	Lymphoid and histiocytic malignancy NOS	Any malignancy
32280000	485179017	Lymphoid leukaemia	Any malignancy
188725004	289876019	Lymphoid leukaemia	Any malignancy
91857003	880821000006114	Lymphoid leukaemia - acute	Any malignancy
92814006	880831000006112	Lymphoid leukaemia - chronic	Any malignancy
188726003	880841000006119	Lymphoid leukaemia - subacute	Any malignancy
188725004	289876019	Lymphoid leukaemia NOS	Any malignancy
414628006	2535396014	Lymphoid neoplasm	Any malignancy
30440004	50949017	Lymphoma stage I	Any malignancy
76422004	126918018	Lymphoma stage II	Any malignancy
56944001	94699019	Lymphoma stage III	Any malignancy
66445009	110346017	Lymphoma stage IV	Any malignancy
188498009	289591011	Lymphosarcoma	Any malignancy
188498009	289591011	Lymphosarcoma NOS	Any malignancy
188487008	289580016	Lymphosarcoma and reticulosarcoma	Any malignancy
188725004	289876019	Lymphosarcoma cell leukaemia	Any malignancy
188502002	289595019	Lymphosarcoma of intra-abdominal lymph nodes	Any malignancy
188505000	289598017	Lymphosarcoma of intrapelvic lymph nodes	Any malignancy
188501009	289594015	Lymphosarcoma of intrathoracic lymph nodes	Any malignancy
188503007	289596018	Lymphosarcoma of lymph nodes of axilla and upper limb	Any malignancy
188500005	289593014	Lymphosarcoma of lymph nodes of head, face and neck	Any malignancy
188504001	289597010	Lymphosarcoma of lymph nodes of inguinal region and lower limb	Any malignancy
188507008	289600011	Lymphosarcoma of lymph nodes of multiple sites	Any malignancy
188506004	289599013	Lymphosarcoma of spleen	Any malignancy
188498009	289591011	Lymphosarcoma of unspecified site	Any malignancy
110005000	1215872013	M4 - Acute myelomonocytic leukaemia	Any malignancy
188321006	289384012	Mal neoplasm/periph nerves+autonomic nervous system,unspc	Any malignancy
302816009	444723017	Malig neop connective and soft tissue head, face, neck NOS	Any malignancy
187999008	288974012	Malig neop connective and soft tissue hip and leg NOS	Any malignancy
269469005	403699012	Malig neop connective and soft tissue other specified site	Any malignancy
187991006	288966011	Malig neop connective soft tissue upper limb/shoulder NOS	Any malignancy
271467005	406262013	Malig neop of bone, connective tissue, skin and breast NOS	Any malignancy
271467005	406262013	Malig neop of bone, connective tissue, skin and breast OS	Any malignancy
302816009	444723017	Malig neop of connective and soft tissue head, face and neck	Any malignancy
188015001	288991011	Malig neop of connective and soft tissue of abdomen NOS	Any malignancy
363366009	482531013	Malig neop of connective and soft tissue of pelvis NOS	Any malignancy
363365008	482530014	Malig neop of connective and soft tissue of thorax NOS	Any malignancy
387927001	1481997012	Malig neop of endocrine gland or related structure NOS	Any malignancy
363514001	482815014	Malig neop of other and unspecified female genital organs	Any malignancy
372063002	1210641014	Malig neop of other and unspecified parts of nervous system	Any malignancy
371982006	1210569011	Malig neop of other endocrine glands and related structures	Any malignancy
187881004	288841011	Malig neop of other site of heart, thymus and mediastinum	Any malignancy
187929000	288898016	Malig neop of scapula and long bones of upper arm NOS	Any malignancy
187833006	288777013	Malig neop of upper respiratory tract, part unspecified	Any malignancy
255077007	380111011	Malig neop oth/ill-defined sites digestive tract/peritoneum	Any malignancy
187828007	288770010	Malig neop other site nasal cavity, middle ear and sinuses	Any malignancy
187760008	288675010	Malig neop other site rectum, rectosigmoid junction and anus	Any malignancy
271323007	406052010	Malig neop other/ill-defined sites lip, oral cavity, pharynx	Any malignancy
428100006	2691955010	Malig neop other/ill-defined sites resp/intrathoracic organs	Any malignancy
188339002	289407019	Malig neop pituitary gland or craniopharyngeal duct NOS	Any malignancy
126488004	82493010	Malig neop skin of ear and external auricular canal NOS	Any malignancy
188321006	289384012	Malig neopl peripheral nerves and autonomic nervous system	Any malignancy
109911004	174604014	Malig neopl, overlap lesion brain & other part of CNS	Any malignancy
271568003	406398015	Malig neoplasm of lower lip, oral aspect	Any malignancy
77870005	1216949016	Malignant Leydig cell tumour	Any malignancy
367651003	504898018	Malignant Neoplasm (Morphology)	Any malignancy
88253001	1235329019	Malignant ameloblastoma	Any malignancy
30383009	1227226015	Malignant biphasic mesothelioma	Any malignancy
189826001	291696013	Malignant cystosarcoma phyllodes	Any malignancy
65278006	1232663018	Malignant epithelioid mesothelioma	Any malignancy
34360000	1228165014	Malignant fibrous histiocytoma	Any malignancy
34360000	1228166010	Malignant fibroxanthoma	Any malignancy
19756007	1222357010	Malignant gastrinoma	Any malignancy
10069009	1215819014	Malignant giant cell tumour of bone	Any malignancy
74532006	1788143011	Malignant glioma	Any malignancy
66515009	1232802010	Malignant glucagonoma	Any malignancy
18861007	1216079013	Malignant granulosa cell tumour	Any malignancy
128920006	207600016	Malignant histiocytosis	Any malignancy
118612006	445586018	Malignant histiocytosis	Any malignancy
118612006	177031015	Malignant histiocytosis NOS	Any malignancy
93182006	154183017	Malignant histiocytosis of intra-abdominal lymph nodes	Any malignancy
93183001	154184011	Malignant histiocytosis of intrapelvic lymph nodes	Any malignancy
93184007	154185012	Malignant histiocytosis of intrathoracic lymph nodes	Any malignancy
188641006	289752015	Malignant histiocytosis of lymph nodes of axilla and upper limb	Any malignancy
188640007	289751010	Malignant histiocytosis of lymph nodes of head, face and neck	Any malignancy
188642004	289753013	Malignant histiocytosis of lymph nodes of inguinal region and lower limb	Any malignancy
93188005	154192019	Malignant histiocytosis of lymph nodes of multiple sites	Any malignancy
93189002	154193012	Malignant histiocytosis of spleen	Any malignancy
118612006	177031015	Malignant histiocytosis of unspecified site	Any malignancy
109980005	174676012	Malignant immunoproliferative disease (clinical)	Any malignancy
188691005	289826016	Malignant immunoproliferative small intestinal disease	Any malignancy
20955008	1222592015	Malignant insulinoma	Any malignancy
21964009	36846011	Malignant lymphoma	Any malignancy
118600007	2663474012	Malignant lymphoma	Any malignancy
118600007	177019017	Malignant lymphoma (clinical)	Any malignancy
118600007	2663474012	Malignant lymphoma NOS	Any malignancy
118600007	2663474012	Malignant lymphoma NOS of unspecified site	Any malignancy
93191005	154196016	Malignant lymphoma of intra-abdominal lymph nodes	Any malignancy
93192003	154198015	Malignant lymphoma of intrapelvic lymph nodes	Any malignancy
93193008	154200014	Malignant lymphoma of intrathoracic lymph nodes	Any malignancy
93194002	154202018	Malignant lymphoma of lymph nodes of axilla AND/OR upper limb	Any malignancy
93195001	154205016	Malignant lymphoma of lymph nodes of head, face AND/OR neck	Any malignancy
93196000	154208019	Malignant lymphoma of lymph nodes of inguinal region AND/OR lower limb	Any malignancy
93197009	154211018	Malignant lymphoma of lymph nodes of multiple sites	Any malignancy
93198004	154213015	Malignant lymphoma of spleen	Any malignancy
115245001	176001017	Malignant lymphoma, follicular AND/OR nodular	Any malignancy
118615008	445629015	Malignant mast cell tumour NOS	Any malignancy
188660004	289781019	Malignant mast cell tumours	Any malignancy
2092003	4601016	Malignant melanoma	Any malignancy
188073001	289052011	Malignant melanoma of ankle	Any malignancy
188033007	289012014	Malignant melanoma of auricle (ear)	Any malignancy
188049009	289028016	Malignant melanoma of axilla	Any malignancy
310498001	454085011	Malignant melanoma of back	Any malignancy
188050009	289029012	Malignant melanoma of breast	Any malignancy
188051008	289030019	Malignant melanoma of buttock	Any malignancy
313248004	457109011	Malignant melanoma of chest wall	Any malignancy
188038003	289017015	Malignant melanoma of chin	Any malignancy
255021005	379994016	Malignant melanoma of choroid	Any malignancy
188032002	289011019	Malignant melanoma of ear and external auricular canal	Any malignancy
188032002	2837847010	Malignant melanoma of ear and external auricular canal NOS	Any malignancy
188034001	289013016	Malignant melanoma of external auditory meatus	Any malignancy
93217003	1235785014	Malignant melanoma of external surface of cheek	Any malignancy
93643005	1235798017	Malignant melanoma of external surface of nose	Any malignancy
274087000	409844012	Malignant melanoma of eye	Any malignancy
93223008	1235786010	Malignant melanoma of eyebrow	Any malignancy
231834005	347406017	Malignant melanoma of eyelid	Any malignancy
188064009	289043019	Malignant melanoma of finger	Any malignancy
188075008	289054012	Malignant melanoma of foot	Any malignancy
188062008	289041017	Malignant melanoma of fore-arm	Any malignancy
188040008	289019017	Malignant melanoma of forehead	Any malignancy
188077000	289056014	Malignant melanoma of great toe	Any malignancy
188052001	289031015	Malignant melanoma of groin	Any malignancy
188063003	289042012	Malignant melanoma of hand	Any malignancy
188074007	289053018	Malignant melanoma of heel	Any malignancy
188068007	289047018	Malignant melanoma of hip	Any malignancy
255012009	379985010	Malignant melanoma of iris	Any malignancy
188070003	289049015	Malignant melanoma of knee	Any malignancy
188030005	289009011	Malignant melanoma of lip	Any malignancy
188072006	289051016	Malignant melanoma of lower leg	Any malignancy
188067002	289046010	Malignant melanoma of lower limb and hip	Any malignancy
188067002	289046010	Malignant melanoma of lower limb or hip NOS	Any malignancy
188046002	289025018	Malignant melanoma of neck	Any malignancy
93655004	155060012	Malignant melanoma of other specified skin site	Any malignancy
93209006	154231019	Malignant melanoma of perianal skin	Any malignancy
188054000	289033017	Malignant melanoma of perineum	Any malignancy
188071004	289050015	Malignant melanoma of popliteal fossa area	Any malignancy
188045003	289024019	Malignant melanoma of scalp	Any malignancy
188044004	289023013	Malignant melanoma of scalp and neck	Any malignancy
188044004	1775484014	Malignant melanoma of scalp and/or neck	Any malignancy
188060000	289039018	Malignant melanoma of shoulder	Any malignancy
93655004	155060012	Malignant melanoma of skin	Any malignancy
93655004	155060012	Malignant melanoma of skin NOS	Any malignancy
93225001	154247017	Malignant melanoma of skin of face	Any malignancy
93225001	154247017	Malignant melanoma of skin of face	Any malignancy
93651008	155054012	Malignant melanoma of skin of trunk	Any malignancy
188042000	289021010	Malignant melanoma of temple	Any malignancy
1694771000006102	1694771000006118	Malignant melanoma of the cilary body	Any malignancy
188069004	289048011	Malignant melanoma of thigh	Any malignancy
188065005	289044013	Malignant melanoma of thumb	Any malignancy
188076009	289055013	Malignant melanoma of toe	Any malignancy
269579005	403893010	Malignant melanoma of trunk	Any malignancy
188055004	289034011	Malignant melanoma of umbilicus	Any malignancy
188061001	289040016	Malignant melanoma of upper arm	Any malignancy
269580008	403894016	Malignant melanoma of upper limb	Any malignancy
269580008	403894016	Malignant melanoma of upper limb or shoulder NOS	Any malignancy
956331000000107	2438511000000112	Malignant melanoma stage IA	Any malignancy
956351000000100	2438551000000111	Malignant melanoma stage IB	Any malignancy
956371000000109	2438591000000115	Malignant melanoma stage IIA	Any malignancy
956391000000108	2438631000000115	Malignant melanoma stage IIB	Any malignancy
956411000000108	2438671000000118	Malignant melanoma stage IIC	Any malignancy
956431000000100	2438711000000117	Malignant melanoma stage IIIA	Any malignancy
956451000000107	2438751000000118	Malignant melanoma stage IIIB	Any malignancy
956471000000103	2438791000000114	Malignant melanoma stage IIIC	Any malignancy
956511000000107	2438871000000117	Malignant melanoma stage IV M1a	Any malignancy
956531000000104	2438911000000115	Malignant melanoma stage IV M1b	Any malignancy
956551000000106	2438951000000116	Malignant melanoma stage IV M1c	Any malignancy
2221008	1222718017	Malignant mesonephroma	Any malignancy
254645002	379214013	Malignant mesothelioma of pleura	Any malignancy
363346000	1228480011	Malignant neoplasm	Any malignancy
86049000	881281000006116	Malignant neoplasm NOS	Any malignancy
640551000000107	988801000006110	Malignant neoplasm NOS	Any malignancy
363415003	482630019	Malignant neoplasm gallbladder and extrahepatic bile ducts	Any malignancy
363415003	482630019	Malignant neoplasm gallbladder/extrahepatic bile ducts NOS	Any malignancy
269475001	403706019	Malignant neoplasm lymphatic or haematopoietic tissue NOS	Any malignancy
269475001	403706019	Malignant neoplasm lymphatic or haematopoietic tissue OS	Any malignancy
188208002	289206014	Malignant neoplasm of Gartner's duct	Any malignancy
187794005	288727010	Malignant neoplasm of Islets of Langerhans	Any malignancy
187752007	288659012	Malignant neoplasm of Meckel's diverticulum	Any malignancy
187716008	288578017	Malignant neoplasm of Waldeyer's ring	Any malignancy
188366002	289441010	Malignant neoplasm of abdomen	Any malignancy
187724003	288597017	Malignant neoplasm of abdominal oesophagus	Any malignancy
254980001	379934019	Malignant neoplasm of acoustic nerve	Any malignancy
93661001	155068017	Malignant neoplasm of acromion	Any malignancy
187694000	288533015	Malignant neoplasm of adenoid	Any malignancy
371964008	1210553016	Malignant neoplasm of adrenal cortex	Any malignancy
363355002	482510010	Malignant neoplasm of adrenal gland	Any malignancy
371965009	1210554010	Malignant neoplasm of adrenal medulla	Any malignancy
363417006	482634011	Malignant neoplasm of ampulla of Vater	Any malignancy
187634003	288414010	Malignant neoplasm of anterior 2/3 of tongue dorsal surface	Any malignancy
363360003	482520017	Malignant neoplasm of anterior 2/3 of tongue unspecified	Any malignancy
187640005	288423013	Malignant neoplasm of anterior 2/3 of tongue ventral surface	Any malignancy
187681002	288506019	Malignant neoplasm of anterior epiglottis	Any malignancy
187681002	288506019	Malignant neoplasm of anterior epiglottis NOS	Any malignancy
449224009	2901920014	Malignant neoplasm of anterior mediastinum	Any malignancy
187652003	288443019	Malignant neoplasm of anterior portion of floor of mouth	Any malignancy
187700006	288552014	Malignant neoplasm of anterior wall of nasopharynx	Any malignancy
1090981000000107	2732841000000117	Malignant neoplasm of anterior wall of stomach	Any malignancy
188242006	289271017	Malignant neoplasm of anterior wall of urinary bladder	Any malignancy
93677000	155085015	Malignant neoplasm of aortic body	Any malignancy
93941005	510894017	Malignant neoplasm of aortic body or paraganglia NOS	Any malignancy
363411007	482622015	Malignant neoplasm of appendix	Any malignancy
93680004	155089014	Malignant neoplasm of areola of female breast	Any malignancy
93681000	155090017	Malignant neoplasm of areola of male breast	Any malignancy
187708004	288566016	Malignant neoplasm of aryepiglottic fold, hypopharyngeal aspect	Any malignancy
187843009	288799017	Malignant neoplasm of arytenoid cartilage	Any malignancy
187834000	288779011	Malignant neoplasm of auditory (Eustachian) tube	Any malignancy
187833006	288777013	Malignant neoplasm of auditory tube, middle ear and mastoid air cells	Any malignancy
187833006	288777013	Malignant neoplasm of auditory tube, middle ear and mastoid air cells	Any malignancy
188156001	289146012	Malignant neoplasm of axillary tail of female breast	Any malignancy
1090321000000107	2731501000000112	Malignant neoplasm of back	Any malignancy
188281006	289337012	Malignant neoplasm of basal ganglia	Any malignancy
187631006	288411019	Malignant neoplasm of base of tongue dorsal surface	Any malignancy
188244007	289275014	Malignant neoplasm of bladder neck	Any malignancy
187791002	288717016	Malignant neoplasm of body of pancreas	Any malignancy
188230001	289246015	Malignant neoplasm of body of penis	Any malignancy
187742008	288647013	Malignant neoplasm of body of stomach	Any malignancy
371972005	1210561014	Malignant neoplasm of body of uterus	Any malignancy
371972005	1210561014	Malignant neoplasm of body of uterus NOS	Any malignancy
1090821000000101	2732521000000110	Malignant neoplasm of bone and articular cartilage	Any malignancy
443679004	2839107012	Malignant neoplasm of bone and articular cartilage	Any malignancy
1090871000000102	2732621000000111	Malignant neoplasm of bone and articular cartilage of limb	Any malignancy
271467005	406262013	Malignant neoplasm of bone, connective tissue, skin and breast	Any malignancy
187900002	288869015	Malignant neoplasm of bones of skull and face	Any malignancy
187900002	288869015	Malignant neoplasm of bones of skull and face NOS	Any malignancy
428061005	2692069010	Malignant neoplasm of brain	Any malignancy
428061005	2692069010	Malignant neoplasm of brain NOS	Any malignancy
363473003	482736017	Malignant neoplasm of brain stem NOS	Any malignancy
363473003	482736017	Malignant neoplasm of brainstem	Any malignancy
363396004	482591010	Malignant neoplasm of branchial cleft	Any malignancy
93728003	155155010	Malignant neoplasm of broad ligament	Any malignancy
1090881000000100	2732641000000116	Malignant neoplasm of bronchus or lung	Any malignancy
363386008	482571015	Malignant neoplasm of buccal mucosa	Any malignancy
363350007	1216464010	Malignant neoplasm of caecum	Any malignancy
187967002	288941012	Malignant neoplasm of calcaneum	Any malignancy
310599006	454201010	Malignant neoplasm of canthus	Any malignancy
187732006	288625013	Malignant neoplasm of cardia of stomach	Any malignancy
187732006	288627017	Malignant neoplasm of cardia of stomach NOS	Any malignancy
187733001	288628010	Malignant neoplasm of cardiac orifice of stomach	Any malignancy
187734007	288632016	Malignant neoplasm of cardio-oesophageal junction of stomach	Any malignancy
187857006	288813012	Malignant neoplasm of carina of bronchus	Any malignancy
447883002	2900052019	Malignant neoplasm of carotid body	Any malignancy
187943005	288915018	Malignant neoplasm of carpal bone - capitate	Any malignancy
187944004	288916017	Malignant neoplasm of carpal bone - hamate	Any malignancy
187938003	288910011	Malignant neoplasm of carpal bone - lunate	Any malignancy
187940008	288912015	Malignant neoplasm of carpal bone - pisiform	Any malignancy
187937008	288909018	Malignant neoplasm of carpal bone - scaphoid	Any malignancy
187941007	288913013	Malignant neoplasm of carpal bone - trapezium	Any malignancy
187942000	288914019	Malignant neoplasm of carpal bone - trapezoid	Any malignancy
187939006	288911010	Malignant neoplasm of carpal bone - triquetrum	Any malignancy
255090000	380145016	Malignant neoplasm of carpal bones	Any malignancy
187987001	288962013	Malignant neoplasm of cartilage of ear	Any malignancy
187829004	288771014	Malignant neoplasm of cartilage of nose	Any malignancy
187853005	288809017	Malignant neoplasm of cartilage of trachea	Any malignancy
363477002	482741013	Malignant neoplasm of cauda equina	Any malignancy
372062007	1210640010	Malignant neoplasm of central nervous system	Any malignancy
372062007	1210640010	Malignant neoplasm of central nervous system	Any malignancy
188151006	289141019	Malignant neoplasm of central part of female breast	Any malignancy
449420002	2899889012	Malignant neoplasm of cerebellum	Any malignancy
188313000	289376013	Malignant neoplasm of cerebral arachnoid mater	Any malignancy
188282004	289338019	Malignant neoplasm of cerebral cortex	Any malignancy
188312005	289375012	Malignant neoplasm of cerebral dura mater	Any malignancy
363474009	482737014	Malignant neoplasm of cerebral meninges	Any malignancy
363474009	482737014	Malignant neoplasm of cerebral meninges NOS	Any malignancy
188295009	289355015	Malignant neoplasm of cerebral peduncle	Any malignancy
188315007	289378014	Malignant neoplasm of cerebral pia mater	Any malignancy
363471001	482734019	Malignant neoplasm of cerebral ventricle NOS	Any malignancy
363471001	482734019	Malignant neoplasm of cerebral ventricles	Any malignancy
188280007	289336015	Malignant neoplasm of cerebrum (excluding lobes and ventricles)	Any malignancy
188280007	289336015	Malignant neoplasm of cerebrum NOS	Any malignancy
187722004	288589012	Malignant neoplasm of cervical oesophagus	Any malignancy
188183000	289179012	Malignant neoplasm of cervical stump	Any malignancy
187916000	288885013	Malignant neoplasm of cervical vertebra	Any malignancy
363354003	1228493018	Malignant neoplasm of cervix uteri	Any malignancy
363354003	1228493018	Malignant neoplasm of cervix uteri NOS	Any malignancy
363386008	482571015	Malignant neoplasm of cheek mucosa	Any malignancy
712750007	3285316016	Malignant neoplasm of chest wall	Any malignancy
363466008	482729018	Malignant neoplasm of choroid	Any malignancy
188292007	289352017	Malignant neoplasm of choroid plexus	Any malignancy
188263008	289308013	Malignant neoplasm of ciliary body	Any malignancy
93757004	155191015	Malignant neoplasm of clavicle	Any malignancy
371979001	1210566016	Malignant neoplasm of clitoris	Any malignancy
363491008	482769017	Malignant neoplasm of cloacogenic zone	Any malignancy
93759001	155193017	Malignant neoplasm of coccygeal body	Any malignancy
187957007	288929017	Malignant neoplasm of coccygeal vertebra	Any malignancy
363406005	3446619012	Malignant neoplasm of colon	Any malignancy
363374005	482545019	Malignant neoplasm of commissure of lip	Any malignancy
93763008	155198014	Malignant neoplasm of common bile duct	Any malignancy
363463000	482722010	Malignant neoplasm of conjunctiva	Any malignancy
269469005	403699012	Malignant neoplasm of connective and other soft tissue	Any malignancy
188015001	288991011	Malignant neoplasm of connective and soft tissue of abdomen	Any malignancy
188016000	288992016	Malignant neoplasm of connective and soft tissue of abdominal wall	Any malignancy
188010006	288986010	Malignant neoplasm of connective and soft tissue of axilla	Any malignancy
188020001	288999013	Malignant neoplasm of connective and soft tissue of buttock	Any malignancy
187996001	288971016	Malignant neoplasm of connective and soft tissue of finger	Any malignancy
188004006	288979019	Malignant neoplasm of connective and soft tissue of foot	Any malignancy
187994003	288969016	Malignant neoplasm of connective and soft tissue of fore-arm	Any malignancy
188006008	288981017	Malignant neoplasm of connective and soft tissue of great toe	Any malignancy
187995002	288970015	Malignant neoplasm of connective and soft tissue of hand	Any malignancy
188000002	288975013	Malignant neoplasm of connective and soft tissue of hip	Any malignancy
187999008	288974012	Malignant neoplasm of connective and soft tissue of hip and lower limb	Any malignancy
188021002	289000010	Malignant neoplasm of connective and soft tissue of inguinal region	Any malignancy
188003000	288978010	Malignant neoplasm of connective and soft tissue of lower leg	Any malignancy
188019007	288995019	Malignant neoplasm of connective and soft tissue of pelvis	Any malignancy
188022009	289001014	Malignant neoplasm of connective and soft tissue of perineum	Any malignancy
188002005	288977017	Malignant neoplasm of connective and soft tissue of popliteal space	Any malignancy
188023004	289002019	Malignant neoplasm of connective and soft tissue of sacrum or coccyx	Any malignancy
187992004	288967019	Malignant neoplasm of connective and soft tissue of shoulder	Any malignancy
188001003	288976014	Malignant neoplasm of connective and soft tissue of thigh and upper leg	Any malignancy
188009001	288985014	Malignant neoplasm of connective and soft tissue of thorax	Any malignancy
187997005	288972011	Malignant neoplasm of connective and soft tissue of thumb	Any malignancy
188005007	288980016	Malignant neoplasm of connective and soft tissue of toe	Any malignancy
187991006	288966011	Malignant neoplasm of connective and soft tissue of upper limb and shoulder	Any malignancy
269469005	403699012	Malignant neoplasm of connective and soft tissue, site NOS	Any malignancy
187993009	288968012	Malignant neoplasm of connective and soft tissue, upper arm	Any malignancy
188017009	288993014	Malignant neoplasm of connective and soft tissues of lumbar spine	Any malignancy
188013008	288989015	Malignant neoplasm of connective and soft tissues of thoracic spine	Any malignancy
1090891000000103	2732661000000115	Malignant neoplasm of connective and soft tissues of trunk	Any malignancy
188268004	289317013	Malignant neoplasm of connective tissue of orbit	Any malignancy
363464006	482725012	Malignant neoplasm of cornea	Any malignancy
188190005	289188015	Malignant neoplasm of cornu of corpus uteri	Any malignancy
188301005	289361017	Malignant neoplasm of corpus callosum	Any malignancy
188283009	289339010	Malignant neoplasm of corpus striatum	Any malignancy
188189001	289187013	Malignant neoplasm of corpus uteri NOS	Any malignancy
188189001	289187013	Malignant neoplasm of corpus uteri, excluding isthmus	Any malignancy
187925006	288894019	Malignant neoplasm of costal cartilage	Any malignancy
187926007	288895018	Malignant neoplasm of costo-vertebral joint	Any malignancy
188307009	289367018	Malignant neoplasm of cranial nerves	Any malignancy
188307009	289367018	Malignant neoplasm of cranial nerves NOS	Any malignancy
188340000	289409016	Malignant neoplasm of craniopharyngeal duct	Any malignancy
187844003	288800018	Malignant neoplasm of cricoid cartilage	Any malignancy
188265001	289314018	Malignant neoplasm of crystalline lens	Any malignancy
93769007	155206014	Malignant neoplasm of cuboid	Any malignancy
187845002	288801019	Malignant neoplasm of cuneiform cartilage	Any malignancy
93770008	155207017	Malignant neoplasm of cystic duct	Any malignancy
109876001	174562015	Malignant neoplasm of descended testis	Any malignancy
1090261000000108	2731381000000113	Malignant neoplasm of descended testis	Any malignancy
93772000	155209019	Malignant neoplasm of diaphragm	Any malignancy
269456006	403673017	Malignant neoplasm of digestive organs and peritoneum	Any malignancy
255077007	380111011	Malignant neoplasm of digestive tract and peritoneum NOS	Any malignancy
188240003	289267015	Malignant neoplasm of dome of urinary bladder	Any malignancy
187633009	288413016	Malignant neoplasm of dorsal surface of tongue	Any malignancy
187633009	288413016	Malignant neoplasm of dorsum of tongue NOS	Any malignancy
187798008	288734012	Malignant neoplasm of ectopic pancreatic tissue	Any malignancy
188159008	289149017	Malignant neoplasm of ectopic site of female breast	Any malignancy
188168005	289158012	Malignant neoplasm of ectopic site of male breast	Any malignancy
188220005	289224011	Malignant neoplasm of ectopic testis	Any malignancy
363436001	482671013	Malignant neoplasm of endocardium	Any malignancy
188176007	289171010	Malignant neoplasm of endocervical canal	Any malignancy
188177003	289172015	Malignant neoplasm of endocervical gland	Any malignancy
372097009	1210675010	Malignant neoplasm of endocervix	Any malignancy
372097009	1210675010	Malignant neoplasm of endocervix NOS	Any malignancy
371982006	1210569011	Malignant neoplasm of endocrine gland	Any malignancy
371982006	1210569011	Malignant neoplasm of endocrine gland	Any malignancy
188192002	289190019	Malignant neoplasm of endometrium	Any malignancy
188192002	289190019	Malignant neoplasm of endometrium of corpus uteri	Any malignancy
93782004	155222010	Malignant neoplasm of epicardium	Any malignancy
363452003	482701016	Malignant neoplasm of epididymis	Any malignancy
187842004	288796012	Malignant neoplasm of epiglottis NOS	Any malignancy
187682009	288507011	Malignant neoplasm of epiglottis, free border	Any malignancy
93786001	155228014	Malignant neoplasm of ethmoid bone	Any malignancy
363426009	1228553019	Malignant neoplasm of ethmoid sinus	Any malignancy
372099007	1210677019	Malignant neoplasm of exocervix	Any malignancy
363416002	482631015	Malignant neoplasm of extrahepatic bile ducts NOS	Any malignancy
188269007	289318015	Malignant neoplasm of extraocular muscle of orbit	Any malignancy
363461003	1208876015	Malignant neoplasm of eye	Any malignancy
363461003	1208876015	Malignant neoplasm of eye NOS	Any malignancy
188261005	289305011	Malignant neoplasm of eyeball NOS	Any malignancy
188261005	289305011	Malignant neoplasm of eyeball excluding conjunctiva, cornea, retina and choroid	Any malignancy
363444001	482687011	Malignant neoplasm of fallopian tube	Any malignancy
187675005	288485015	Malignant neoplasm of faucial pillar	Any malignancy
363393007	1228530015	Malignant neoplasm of faucial tonsil	Any malignancy
372064008	1210642019	Malignant neoplasm of female breast	Any malignancy
372064008	1210642019	Malignant neoplasm of female breast NOS	Any malignancy
93798006	155246015	Malignant neoplasm of femur	Any malignancy
93799003	155247012	Malignant neoplasm of fibula	Any malignancy
187949009	288921019	Malignant neoplasm of fifth metacarpal bone	Any malignancy
187977000	288951013	Malignant neoplasm of fifth metatarsal bone	Any malignancy
187945003	288917014	Malignant neoplasm of first metacarpal bone	Any malignancy
187973001	288947011	Malignant neoplasm of first metatarsal bone	Any malignancy
363376007	482549013	Malignant neoplasm of fixed part of tongue NOS	Any malignancy
1090301000000103	2731461000000112	Malignant neoplasm of flank	Any malignancy
188293002	289353010	Malignant neoplasm of floor of cerebral ventricle	Any malignancy
363385007	2969212012	Malignant neoplasm of floor of mouth	Any malignancy
187701005	288554010	Malignant neoplasm of floor of nasopharynx	Any malignancy
187948001	288920018	Malignant neoplasm of fourth metacarpal bone	Any malignancy
187976009	288950014	Malignant neoplasm of fourth metatarsal bone	Any malignancy
187641009	288427014	Malignant neoplasm of frenulum linguae	Any malignancy
93806005	155259011	Malignant neoplasm of frontal bone	Any malignancy
363467004	482730011	Malignant neoplasm of frontal lobe	Any malignancy
363427000	482652011	Malignant neoplasm of frontal sinus	Any malignancy
188191009	289189011	Malignant neoplasm of fundus of corpus uteri	Any malignancy
187741001	288644018	Malignant neoplasm of fundus of stomach	Any malignancy
187734007	288631011	Malignant neoplasm of gastro-oesophageal junction	Any malignancy
428905002	2693067015	Malignant neoplasm of gastrointestinal tract	Any malignancy
271468000	406263015	Malignant neoplasm of genitourinary organ	Any malignancy
271468000	406263015	Malignant neoplasm of genitourinary organ NOS	Any malignancy
271468000	406263015	Malignant neoplasm of genitourinary organ OS	Any malignancy
363451005	482698012	Malignant neoplasm of glans penis	Any malignancy
188285002	289341011	Malignant neoplasm of globus pallidus	Any malignancy
93814004	155269017	Malignant neoplasm of glomus jugulare	Any malignancy
187683004	288508018	Malignant neoplasm of glossoepiglottic fold	Any malignancy
187841006	288794010	Malignant neoplasm of glottis	Any malignancy
93817006	155272012	Malignant neoplasm of great vessels	Any malignancy
269460009	403681016	Malignant neoplasm of greater curve of stomach unspecified	Any malignancy
188211001	289209019	Malignant neoplasm of greater vestibular (Bartholin's) gland	Any malignancy
363382005	482561017	Malignant neoplasm of gum	Any malignancy
363382005	482561017	Malignant neoplasm of gum NOS	Any malignancy
269467007	403697014	Malignant neoplasm of hand bones	Any malignancy
269467007	403697014	Malignant neoplasm of hand bones NOS	Any malignancy
363387004	482574011	Malignant neoplasm of hard palate	Any malignancy
188353002	289424013	Malignant neoplasm of head, neck and face	Any malignancy
188353002	289424013	Malignant neoplasm of head, neck and face NOS	Any malignancy
363435002	482668017	Malignant neoplasm of heart	Any malignancy
187881004	288841011	Malignant neoplasm of heart, thymus and mediastinum NOS	Any malignancy
187784000	288707014	Malignant neoplasm of hepatic duct	Any malignancy
93827000	155287019	Malignant neoplasm of hilus of lung	Any malignancy
188289008	289347010	Malignant neoplasm of hippocampus	Any malignancy
269475001	403706019	Malignant neoplasm of histiocytic tissue	Any malignancy
187932002	288901015	Malignant neoplasm of humerus	Any malignancy
363399006	482598016	Malignant neoplasm of hypopharynx	Any malignancy
188286001	289343014	Malignant neoplasm of hypothalamus	Any malignancy
93833009	155294016	Malignant neoplasm of ilium	Any malignancy
1090941000000104	2732761000000113	Malignant neoplasm of inguinal region	Any malignancy
187773007	288694017	Malignant neoplasm of interlobular bile ducts	Any malignancy
187776004	2475562018	Malignant neoplasm of interlobular biliary canals	Any malignancy
187969004	288943010	Malignant neoplasm of intermediate cuneiform	Any malignancy
187777008	288698019	Malignant neoplasm of intrahepatic bile ducts	Any malignancy
187777008	288698019	Malignant neoplasm of intrahepatic bile ducts NOS	Any malignancy
187777008	2619456011	Malignant neoplasm of intrahepatic biliary passages	Any malignancy
187776004	288697012	Malignant neoplasm of intrahepatic canaliculi	Any malignancy
187777008	288698019	Malignant neoplasm of intrahepatic gall duct	Any malignancy
428100006	2691955010	Malignant neoplasm of intrathoracic site NOS	Any malignancy
188264002	289311014	Malignant neoplasm of iris	Any malignancy
93842002	155308013	Malignant neoplasm of ischium	Any malignancy
188195000	289193017	Malignant neoplasm of isthmus of uterine body	Any malignancy
188195000	289193017	Malignant neoplasm of isthmus of uterine body NOS	Any malignancy
1090921000000106	2732721000000117	Malignant neoplasm of jaw	Any malignancy
363404008	482607013	Malignant neoplasm of jejunum	Any malignancy
187666008	288470014	Malignant neoplasm of junction of hard and soft palate	Any malignancy
187685006	288510016	Malignant neoplasm of junctional region of epiglottis	Any malignancy
188250002	289285010	Malignant neoplasm of kidney parenchyma	Any malignancy
363446004	482690017	Malignant neoplasm of labia majora	Any malignancy
363446004	482690017	Malignant neoplasm of labia majora NOS	Any malignancy
363447008	482691018	Malignant neoplasm of labia minora	Any malignancy
188272000	289322013	Malignant neoplasm of lacrimal duct	Any malignancy
280959007	418842013	Malignant neoplasm of lacrimal duct NOS	Any malignancy
188272000	289322013	Malignant neoplasm of lacrimal gland	Any malignancy
188273005	289325010	Malignant neoplasm of lacrimal sac	Any malignancy
363431006	482660012	Malignant neoplasm of laryngeal cartilage	Any malignancy
363399006	1228533018	Malignant neoplasm of laryngopharynx	Any malignancy
363429002	482656014	Malignant neoplasm of larynx NOS	Any malignancy
363429002	482656014	Malignant neoplasm of larynx, other specified site	Any malignancy
187970003	288944016	Malignant neoplasm of lateral cuneiform	Any malignancy
187653008	288444013	Malignant neoplasm of lateral portion of floor of mouth	Any malignancy
363398003	482595018	Malignant neoplasm of lateral wall of nasopharynx	Any malignancy
448868009	2901613017	Malignant neoplasm of lateral wall of oropharynx	Any malignancy
188241004	289270016	Malignant neoplasm of lateral wall of urinary bladder	Any malignancy
363377003	482550013	Malignant neoplasm of lingual tonsil	Any malignancy
363348004	482495016	Malignant neoplasm of lip	Any malignancy
187622006	288402019	Malignant neoplasm of lip unspecified, buccal aspect	Any malignancy
302815008	444721015	Malignant neoplasm of lip unspecified, frenulum	Any malignancy
187622006	288402019	Malignant neoplasm of lip unspecified, mucosa	Any malignancy
187622006	288402019	Malignant neoplasm of lip, inner aspect NOS	Any malignancy
187622006	288393019	Malignant neoplasm of lip, oral aspect	Any malignancy
271323007	406052010	Malignant neoplasm of lip, oral cavity and pharynx	Any malignancy
271323007	406052010	Malignant neoplasm of lip, oral cavity and pharynx NOS	Any malignancy
363348004	482495016	Malignant neoplasm of lip, unspecified, external	Any malignancy
421249001	2618242015	Malignant neoplasm of lip, vermilion border NOS	Any malignancy
93870000	155343014	Malignant neoplasm of liver	Any malignancy
187767006	288688013	Malignant neoplasm of liver and intrahepatic bile ducts	Any malignancy
187767006	288688013	Malignant neoplasm of liver and intrahepatic bile ducts NOS	Any malignancy
449627008	2912930013	Malignant neoplasm of long bone of lower limb	Any malignancy
449627008	2912930013	Malignant neoplasm of long bones of leg	Any malignancy
187660002	288459019	Malignant neoplasm of lower buccal sulcus	Any malignancy
313250007	457111019	Malignant neoplasm of lower eyelid	Any malignancy
363384006	482567018	Malignant neoplasm of lower gum	Any malignancy
187662005	288465019	Malignant neoplasm of lower labial sulcus	Any malignancy
187613005	288380012	Malignant neoplasm of lower lip, buccal aspect	Any malignancy
187604008	288354011	Malignant neoplasm of lower lip, external	Any malignancy
187614004	288382016	Malignant neoplasm of lower lip, frenulum	Any malignancy
271568003	406399011	Malignant neoplasm of lower lip, inner aspect	Any malignancy
271568003	406400016	Malignant neoplasm of lower lip, inner aspect NOS	Any malignancy
363373004	1228506017	Malignant neoplasm of lower lip, lipstick area	Any malignancy
363373004	1228505018	Malignant neoplasm of lower lip, vermilion border	Any malignancy
187869003	288827019	Malignant neoplasm of lower lobe bronchus	Any malignancy
187870002	288828012	Malignant neoplasm of lower lobe of lung	Any malignancy
187868006	288826011	Malignant neoplasm of lower lobe, bronchus or lung	Any malignancy
187868006	288826011	Malignant neoplasm of lower lobe, bronchus or lung NOS	Any malignancy
430621000	2765453013	Malignant neoplasm of lower respiratory tract	Any malignancy
187727005	288608011	Malignant neoplasm of lower third of oesophagus	Any malignancy
188195000	3491683016	Malignant neoplasm of lower uterine segment	Any malignancy
188153009	289143016	Malignant neoplasm of lower-inner quadrant of female breast	Any malignancy
188155002	289145011	Malignant neoplasm of lower-outer quadrant of female breast	Any malignancy
187918004	288887017	Malignant neoplasm of lumbar vertebra	Any malignancy
269475001	403705015	Malignant neoplasm of lymphatic and haemopoietic tissue	Any malignancy
372065009	1210643012	Malignant neoplasm of main bronchus	Any malignancy
372065009	1210643012	Malignant neoplasm of main bronchus NOS	Any malignancy
363378008	1228510019	Malignant neoplasm of major salivary glands	Any malignancy
187903000	288872010	Malignant neoplasm of malar bone	Any malignancy
372095001	1210673015	Malignant neoplasm of male breast	Any malignancy
372095001	1210673015	Malignant neoplasm of male breast NOS	Any malignancy
448668007	2901472014	Malignant neoplasm of mandible	Any malignancy
363424007	482647018	Malignant neoplasm of mastoid air cells	Any malignancy
93888008	155370019	Malignant neoplasm of maxilla	Any malignancy
363425008	482648011	Malignant neoplasm of maxillary sinus	Any malignancy
187968007	288942017	Malignant neoplasm of medial cuneiform	Any malignancy
363494000	482776010	Malignant neoplasm of mediastinum, part unspecified	Any malignancy
188296005	289356019	Malignant neoplasm of medulla oblongata	Any malignancy
363497007	482781018	Malignant neoplasm of meninges, unspecified	Any malignancy
363370001	482537012	Malignant neoplasm of mesentery	Any malignancy
187810005	288749016	Malignant neoplasm of mesocaecum	Any malignancy
187809000	288748012	Malignant neoplasm of mesocolon	Any malignancy
187811009	288751017	Malignant neoplasm of mesorectum	Any malignancy
255091001	380146015	Malignant neoplasm of metacarpal bones	Any malignancy
712525007	3082865010	Malignant neoplasm of metatarsal bones of foot	Any malignancy
188297001	289357011	Malignant neoplasm of midbrain	Any malignancy
187865009	288823015	Malignant neoplasm of middle lobe bronchus	Any malignancy
187866005	288824014	Malignant neoplasm of middle lobe of lung	Any malignancy
187864008	288822013	Malignant neoplasm of middle lobe, bronchus or lung	Any malignancy
187864008	288822013	Malignant neoplasm of middle lobe, bronchus or lung NOS	Any malignancy
187726001	288607018	Malignant neoplasm of middle third of oesophagus	Any malignancy
187635002	288417015	Malignant neoplasm of midline of tongue	Any malignancy
363505006	482797011	Malignant neoplasm of mouth NOS	Any malignancy
187854004	288810010	Malignant neoplasm of mucosa of trachea	Any malignancy
1090931000000108	2732741000000112	Malignant neoplasm of multiple endocrine glands	Any malignancy
363437005	482672018	Malignant neoplasm of myocardium	Any malignancy
188193007	289191015	Malignant neoplasm of myometrium of corpus uteri	Any malignancy
93916003	155402013	Malignant neoplasm of nasal bone	Any malignancy
363422006	1228552012	Malignant neoplasm of nasal cavities	Any malignancy
363422006	482643019	Malignant neoplasm of nasal cavities NOS	Any malignancy
187828007	288770010	Malignant neoplasm of nasal cavities, middle ear and accessory sinuses	Any malignancy
187830009	288772019	Malignant neoplasm of nasal conchae	Any malignancy
188274004	289326011	Malignant neoplasm of nasolacrimal duct	Any malignancy
187702003	288556012	Malignant neoplasm of nasopharyngeal soft palate surface	Any malignancy
187692001	288522018	Malignant neoplasm of nasopharynx	Any malignancy
187972006	288946019	Malignant neoplasm of navicular	Any malignancy
372063002	1210641014	Malignant neoplasm of nervous system	Any malignancy
188147009	289137018	Malignant neoplasm of nipple and areola of female breast	Any malignancy
188163001	289153015	Malignant neoplasm of nipple and areola of male breast	Any malignancy
93924008	155417012	Malignant neoplasm of nipple of female breast	Any malignancy
93925009	155418019	Malignant neoplasm of nipple of male breast	Any malignancy
188147009	289137018	Malignant neoplasm of nipple or areola of female breast NOS	Any malignancy
188163001	289153015	Malignant neoplasm of nipple or areola of male breast NOS	Any malignancy
1090251000000105	2731361000000116	Malignant neoplasm of nose	Any malignancy
93927001	155421017	Malignant neoplasm of occipital bone	Any malignancy
363470000	482733013	Malignant neoplasm of occipital lobe	Any malignancy
363402007	1216488012	Malignant neoplasm of oesophagus	Any malignancy
363402007	1216488012	Malignant neoplasm of oesophagus NOS	Any malignancy
188308004	289369015	Malignant neoplasm of olfactory bulb	Any malignancy
363421004	482641017	Malignant neoplasm of omentum	Any malignancy
187698002	288548014	Malignant neoplasm of opening of auditory tube	Any malignancy
363498002	482784014	Malignant neoplasm of optic nerve	Any malignancy
363462005	482721015	Malignant neoplasm of orbit	Any malignancy
363462005	482721015	Malignant neoplasm of orbit NOS	Any malignancy
187906008	288875012	Malignant neoplasm of orbital bone	Any malignancy
363392002	482583018	Malignant neoplasm of oropharynx NOS	Any malignancy
363392002	482583018	Malignant neoplasm of oropharynx, other specified sites	Any malignancy
302817000	444728014	Malignant neoplasm of other and ill defined site NOS	Any malignancy
302817000	444728014	Malignant neoplasm of other and ill-defined sites	Any malignancy
363505006	482797011	Malignant neoplasm of other and unspecified parts of mouth	Any malignancy
363346000	1208875016	Malignant neoplasm of other and unspecified site NOS	Any malignancy
363346000	1208875016	Malignant neoplasm of other and unspecified site OS	Any malignancy
363378008	482553010	Malignant neoplasm of other major salivary glands	Any malignancy
363515000	482818011	Malignant neoplasm of other male genital organ	Any malignancy
363515000	482818011	Malignant neoplasm of other male genital organ NOS	Any malignancy
428061005	2692069010	Malignant neoplasm of other part of brain NOS	Any malignancy
428061005	2692069010	Malignant neoplasm of other parts of brain	Any malignancy
363354003	482507015	Malignant neoplasm of other site of cervix	Any malignancy
363354003	482507015	Malignant neoplasm of other site of cervix NOS	Any malignancy
372064008	1210642019	Malignant neoplasm of other site of female breast	Any malignancy
372064008	1210642019	Malignant neoplasm of other site of female breast NOS	Any malignancy
372095001	1210673015	Malignant neoplasm of other site of male breast	Any malignancy
93986008	510956018	Malignant neoplasm of other site of respiratory tract	Any malignancy
399326009	1773307015	Malignant neoplasm of other site of urinary bladder	Any malignancy
428322007	2694321016	Malignant neoplasm of other site of uterine adnexa	Any malignancy
371972005	1210561014	Malignant neoplasm of other site of uterine body	Any malignancy
271323007	406052010	Malignant neoplasm of other sites lip, oral cavity, pharynx	Any malignancy
363358000	482516016	Malignant neoplasm of other sites of bronchus or lung	Any malignancy
363385007	482570019	Malignant neoplasm of other sites of floor of mouth	Any malignancy
363382005	482561017	Malignant neoplasm of other sites of gum	Any malignancy
363348004	482495016	Malignant neoplasm of other sites of lip	Any malignancy
363375006	482546018	Malignant neoplasm of other sites of tongue	Any malignancy
387922007	1481992018	Malignant neoplasm of other specified endocrine gland	Any malignancy
363514001	482815014	Malignant neoplasm of other specified female genital organ	Any malignancy
363399006	482598016	Malignant neoplasm of other specified hypopharyngeal site	Any malignancy
363505006	482797011	Malignant neoplasm of other specified mouth parts	Any malignancy
372063002	1210641014	Malignant neoplasm of other specified part of nervous system	Any malignancy
363402007	482603012	Malignant neoplasm of other specified part of oesophagus	Any malignancy
363433009	482664015	Malignant neoplasm of other specified pleura	Any malignancy
363461003	1208876015	Malignant neoplasm of other specified site of eye	Any malignancy
187692001	288526015	Malignant neoplasm of other specified site of nasopharynx	Any malignancy
363392002	482583018	Malignant neoplasm of other specified site of oropharynx NOS	Any malignancy
363349007	482498019	Malignant neoplasm of other specified site of stomach	Any malignancy
363349007	482498019	Malignant neoplasm of other specified site of stomach NOS	Any malignancy
363509000	482805015	Malignant neoplasm of other specified site small intestine	Any malignancy
363346000	1208875016	Malignant neoplasm of other specified sites	Any malignancy
363406005	482611019	Malignant neoplasm of other specified sites of colon	Any malignancy
363418001	482635012	Malignant neoplasm of other specified sites of pancreas	Any malignancy
372130007	1210707014	Malignant neoplasm of other specified skin sites	Any malignancy
126879004	167014	Malignant neoplasm of other urinary organs	Any malignancy
109371002	1219469018	Malignant neoplasm of overlapping lesion of bronchus and lung	Any malignancy
188198003	289196013	Malignant neoplasm of overlapping lesion of corpus uteri	Any malignancy
187624007	288404018	Malignant neoplasm of overlapping lesion of lip	Any malignancy
188256008	289298018	Malignant neoplasm of overlapping lesion of urinary organs	Any malignancy
363390005	482579018	Malignant neoplasm of palate NOS	Any malignancy
363393007	1228529013	Malignant neoplasm of palatine tonsil	Any malignancy
254459004	2475984012	Malignant neoplasm of palatoglossal arch	Any malignancy
187675005	288479010	Malignant neoplasm of palatopharyngeal arch	Any malignancy
363418001	482635012	Malignant neoplasm of pancreas NOS	Any malignancy
187793004	288723014	Malignant neoplasm of pancreatic duct	Any malignancy
448674007	2901968015	Malignant neoplasm of parametrium	Any malignancy
363481002	482748019	Malignant neoplasm of parathyroid gland	Any malignancy
363460002	1228591019	Malignant neoplasm of paraurethral glands	Any malignancy
93945001	155444019	Malignant neoplasm of parietal bone	Any malignancy
363469001	482732015	Malignant neoplasm of parietal lobe	Any malignancy
93947009	155446017	Malignant neoplasm of parietal peritoneum	Any malignancy
449067008	2901158012	Malignant neoplasm of parietal pleura	Any malignancy
93950007	155449012	Malignant neoplasm of patella	Any malignancy
187952001	288924010	Malignant neoplasm of pelvic bones, sacrum and coccyx	Any malignancy
449377002	2901085015	Malignant neoplasm of pelvic peritoneum	Any malignancy
363484005	482756016	Malignant neoplasm of pelvis	Any malignancy
363484005	482756016	Malignant neoplasm of pelvis NOS	Any malignancy
187952001	288924010	Malignant neoplasm of pelvis, sacrum or coccyx NOS	Any malignancy
363515000	482818011	Malignant neoplasm of penis and other male genital organ NOS	Any malignancy
363515000	482818011	Malignant neoplasm of penis and other male genital organs	Any malignancy
93955002	155457010	Malignant neoplasm of periadrenal tissue	Any malignancy
93956001	155458017	Malignant neoplasm of perianal skin	Any malignancy
93957005	155459013	Malignant neoplasm of pericardium	Any malignancy
187803004	288741018	Malignant neoplasm of perinephric tissue	Any malignancy
188326001	289389019	Malignant neoplasm of peripheral nerve of abdomen	Any malignancy
188327005	289390011	Malignant neoplasm of peripheral nerve of pelvis	Any malignancy
188325002	289388010	Malignant neoplasm of peripheral nerve of thorax	Any malignancy
188321006	289384012	Malignant neoplasm of peripheral nerves and autonomic nervous system	Any malignancy
188322004	289385013	Malignant neoplasm of peripheral nerves of head, face and neck	Any malignancy
188324003	289387017	Malignant neoplasm of peripheral nerves of lower limb, including hip	Any malignancy
1090901000000102	2732681000000112	Malignant neoplasm of peripheral nerves of trunk	Any malignancy
188323009	289386014	Malignant neoplasm of peripheral nerves of upper limb, including shoulder	Any malignancy
187978005	288952018	Malignant neoplasm of phalanges of foot	Any malignancy
187950009	288922014	Malignant neoplasm of phalanges of hand	Any malignancy
187697007	288546013	Malignant neoplasm of pharyngeal recess	Any malignancy
187694000	288532013	Malignant neoplasm of pharyngeal tonsil	Any malignancy
363507003	482801012	Malignant neoplasm of pharynx unspecified	Any malignancy
363483004	482752019	Malignant neoplasm of pineal gland	Any malignancy
277156006	413589015	Malignant neoplasm of pinna NEC	Any malignancy
363482009	482751014	Malignant neoplasm of pituitary gland	Any malignancy
188339002	289407019	Malignant neoplasm of pituitary gland and craniopharyngeal duct	Any malignancy
363433009	482664015	Malignant neoplasm of pleura	Any malignancy
188298006	289358018	Malignant neoplasm of pons	Any malignancy
363400004	482599012	Malignant neoplasm of postcricoid region	Any malignancy
448670003	2901476012	Malignant neoplasm of posterior mediastinum	Any malignancy
187709007	288568015	Malignant neoplasm of posterior pharynx	Any malignancy
363376007	1228509012	Malignant neoplasm of posterior third of tongue	Any malignancy
187693006	288529010	Malignant neoplasm of posterior wall of nasopharynx	Any malignancy
187688008	288515014	Malignant neoplasm of posterior wall of oropharynx	Any malignancy
1090971000000105	2732821000000112	Malignant neoplasm of posterior wall of stomach	Any malignancy
188243001	289272012	Malignant neoplasm of posterior wall of urinary bladder	Any malignancy
363450006	1228575017	Malignant neoplasm of prepuce (foreskin)	Any malignancy
1090291000000102	2731441000000111	Malignant neoplasm of prepylorus of stomach	Any malignancy
93973004	155477015	Malignant neoplasm of presacral region	Any malignancy
93975006	155479017	Malignant neoplasm of pubis	Any malignancy
187740000	288641014	Malignant neoplasm of pyloric antrum of stomach	Any malignancy
187738005	288638017	Malignant neoplasm of pyloric canal of stomach	Any malignancy
187736009	288635019	Malignant neoplasm of pylorus of stomach	Any malignancy
187736009	288636018	Malignant neoplasm of pylorus of stomach NOS	Any malignancy
363401000	1216484014	Malignant neoplasm of pyriform sinus	Any malignancy
93979000	155483017	Malignant neoplasm of radius	Any malignancy
187760008	288675010	Malignant neoplasm of rectum, rectosigmoid junction and anus	Any malignancy
188252005	289289016	Malignant neoplasm of renal calyces	Any malignancy
363457009	482710012	Malignant neoplasm of renal pelvis NOS	Any malignancy
449096009	2899758015	Malignant neoplasm of respiratory system	Any malignancy
363465007	482726013	Malignant neoplasm of retina	Any malignancy
187804005	288742013	Malignant neoplasm of retrocaecal tissue	Any malignancy
363391009	482582011	Malignant neoplasm of retromolar area	Any malignancy
363420003	1228549016	Malignant neoplasm of retroperitoneum	Any malignancy
363420003	482639018	Malignant neoplasm of retroperitoneum NOS	Any malignancy
187801002	288739019	Malignant neoplasm of retroperitoneum and peritoneum	Any malignancy
93990005	155495017	Malignant neoplasm of rib	Any malignancy
187920001	1489769014	Malignant neoplasm of rib, sternum and clavicle NOS	Any malignancy
187920001	288889019	Malignant neoplasm of ribs, sternum and clavicle	Any malignancy
363390005	1228523014	Malignant neoplasm of roof of mouth	Any malignancy
363397008	1228532011	Malignant neoplasm of roof of nasopharynx	Any malignancy
188204000	289202011	Malignant neoplasm of round ligament	Any malignancy
187956003	288928013	Malignant neoplasm of sacral vertebra	Any malignancy
93995000	155501015	Malignant neoplasm of sacrococcygeal region	Any malignancy
188103003	289092013	Malignant neoplasm of scalp	Any malignancy
188102008	289091018	Malignant neoplasm of scalp and skin of neck	Any malignancy
188102008	1775486011	Malignant neoplasm of scalp and/or skin of neck	Any malignancy
93997008	155503017	Malignant neoplasm of scapula	Any malignancy
187929000	288898016	Malignant neoplasm of scapula and long bones of upper arm	Any malignancy
188266000	289315017	Malignant neoplasm of sclera	Any malignancy
363454002	482705013	Malignant neoplasm of scrotum	Any malignancy
94000008	155506013	Malignant neoplasm of sebaceous gland	Any malignancy
187946002	288918016	Malignant neoplasm of second metacarpal bone	Any malignancy
187974007	288948018	Malignant neoplasm of second metatarsal bone	Any malignancy
188234005	289252019	Malignant neoplasm of seminal vesicle	Any malignancy
363423001	482644013	Malignant neoplasm of septum of nose	Any malignancy
712525007	3082865010	Malignant neoplasm of short bone of lower limb	Any malignancy
712525007	3082865010	Malignant neoplasm of short bones of leg NOS	Any malignancy
443679004	2839107012	Malignant neoplasm of skeletal system	Any malignancy
372130007	1210707014	Malignant neoplasm of skin	Any malignancy
372130007	1210707014	Malignant neoplasm of skin	Any malignancy
372130007	1210707014	Malignant neoplasm of skin NOS	Any malignancy
188110009	289099016	Malignant neoplasm of skin of abdominal wall	Any malignancy
94008001	155517014	Malignant neoplasm of skin of ankle	Any malignancy
188090007	289079010	Malignant neoplasm of skin of auricle (ear)	Any malignancy
188107002	289096011	Malignant neoplasm of skin of axillary fold	Any malignancy
94011000	155520018	Malignant neoplasm of skin of back	Any malignancy
94012007	155521019	Malignant neoplasm of skin of breast	Any malignancy
94013002	155522014	Malignant neoplasm of skin of buttock	Any malignancy
188095002	289084016	Malignant neoplasm of skin of cheek, external	Any malignancy
372126009	1210703013	Malignant neoplasm of skin of chest, excluding breast	Any malignancy
94016005	155525011	Malignant neoplasm of skin of chin	Any malignancy
188089003	289077012	Malignant neoplasm of skin of ear and external auricular canal	Any malignancy
188091006	289080013	Malignant neoplasm of skin of external auditory meatus	Any malignancy
94020009	155529017	Malignant neoplasm of skin of eyebrow	Any malignancy
363346000	1208875016	Malignant neoplasm of skin of face	Any malignancy
94023006	155533012	Malignant neoplasm of skin of finger	Any malignancy
94024000	155534018	Malignant neoplasm of skin of foot	Any malignancy
188122007	289111016	Malignant neoplasm of skin of fore-arm	Any malignancy
94026003	155536016	Malignant neoplasm of skin of forehead	Any malignancy
188138001	289127011	Malignant neoplasm of skin of great toe	Any malignancy
94027007	155537013	Malignant neoplasm of skin of groin	Any malignancy
94028002	155538015	Malignant neoplasm of skin of hand	Any malignancy
188135003	289124016	Malignant neoplasm of skin of heel	Any malignancy
94029005	155539011	Malignant neoplasm of skin of hip	Any malignancy
94030000	155540013	Malignant neoplasm of skin of knee	Any malignancy
94032008	155542017	Malignant neoplasm of skin of lip	Any malignancy
188133005	289122017	Malignant neoplasm of skin of lower leg	Any malignancy
188127001	289116014	Malignant neoplasm of skin of lower limb and hip	Any malignancy
188127001	289116014	Malignant neoplasm of skin of lower limb or hip NOS	Any malignancy
94034009	155545015	Malignant neoplasm of skin of neck	Any malignancy
188099008	289088018	Malignant neoplasm of skin of nose (external)	Any malignancy
94036006	155547011	Malignant neoplasm of skin of perineum	Any malignancy
188132000	289121012	Malignant neoplasm of skin of popliteal fossa area	Any malignancy
311779007	455405012	Malignant neoplasm of skin of scapular region	Any malignancy
94039004	155550014	Malignant neoplasm of skin of shoulder	Any malignancy
188100000	289089014	Malignant neoplasm of skin of temple	Any malignancy
94041003	155552018	Malignant neoplasm of skin of thigh	Any malignancy
188125009	289114012	Malignant neoplasm of skin of thumb	Any malignancy
94042005	155553011	Malignant neoplasm of skin of toe	Any malignancy
372126009	1210703013	Malignant neoplasm of skin of trunk	Any malignancy
372126009	1210703013	Malignant neoplasm of skin of trunk, excluding scrotum, NOS	Any malignancy
94044006	155556015	Malignant neoplasm of skin of umbilicus	Any malignancy
188121000	289110015	Malignant neoplasm of skin of upper arm	Any malignancy
188119005	289108017	Malignant neoplasm of skin of upper limb and shoulder	Any malignancy
188119005	289108017	Malignant neoplasm of skin of upper limb or shoulder NOS	Any malignancy
363509000	482805015	Malignant neoplasm of small intestine NOS	Any malignancy
363388009	482575012	Malignant neoplasm of soft palate	Any malignancy
363440005	1228566019	Malignant neoplasm of soft tissue of face	Any malignancy
363439008	1228565015	Malignant neoplasm of soft tissue of head	Any malignancy
363441009	1228567011	Malignant neoplasm of soft tissue of neck	Any malignancy
187808008	288747019	Malignant neoplasm of specified parts of peritoneum	Any malignancy
187808008	288747019	Malignant neoplasm of specified parts of peritoneum NOS	Any malignancy
363346000	1208875016	Malignant neoplasm of specified site NOS	Any malignancy
363418001	482635012	Malignant neoplasm of specified site of pancreas NOS	Any malignancy
363453008	482702011	Malignant neoplasm of spermatic cord	Any malignancy
94066004	155582012	Malignant neoplasm of sphenoid bone	Any malignancy
363428005	482655013	Malignant neoplasm of sphenoidal sinus	Any malignancy
187786003	288711015	Malignant neoplasm of sphincter of Oddi	Any malignancy
188318009	289381016	Malignant neoplasm of spinal arachnoid mater	Any malignancy
363475005	482738016	Malignant neoplasm of spinal cord	Any malignancy
188317004	289380015	Malignant neoplasm of spinal dura mater	Any malignancy
363476006	482740014	Malignant neoplasm of spinal meninges	Any malignancy
363497007	482781018	Malignant neoplasm of spinal meninges NOS	Any malignancy
188319001	289382011	Malignant neoplasm of spinal pia mater	Any malignancy
363499005	482785010	Malignant neoplasm of spleen NEC	Any malignancy
363413005	482626017	Malignant neoplasm of splenic flexure of colon	Any malignancy
188184006	289180010	Malignant neoplasm of squamocolumnar junction of cervix	Any malignancy
94073009	155592016	Malignant neoplasm of sternum	Any malignancy
363430007	482659019	Malignant neoplasm of subglottis	Any malignancy
363381003	482558018	Malignant neoplasm of sublingual gland	Any malignancy
363380002	1228513017	Malignant neoplasm of submandibular gland	Any malignancy
1090951000000101	2732781000000116	Malignant neoplasm of supraclavicular fossa	Any malignancy
187842004	288797015	Malignant neoplasm of supraglottis	Any malignancy
94081005	155602015	Malignant neoplasm of sweat gland	Any malignancy
187792009	288720012	Malignant neoplasm of tail of pancreas	Any malignancy
94083008	155604019	Malignant neoplasm of talus	Any malignancy
188302003	289362012	Malignant neoplasm of tapetum	Any malignancy
187988006	288963015	Malignant neoplasm of tarsus of eyelid	Any malignancy
94085001	155607014	Malignant neoplasm of temporal bone	Any malignancy
363468009	482731010	Malignant neoplasm of temporal lobe	Any malignancy
363468009	482731010	Malignant neoplasm of temporal lobe NOS	Any malignancy
363449006	482694014	Malignant neoplasm of testis NOS	Any malignancy
188287005	289345019	Malignant neoplasm of thalamus	Any malignancy
187814001	288754013	Malignant neoplasm of the pouch of Douglas	Any malignancy
187947006	288919012	Malignant neoplasm of third metacarpal bone	Any malignancy
187975008	288949014	Malignant neoplasm of third metatarsal bone	Any malignancy
428100006	2691955010	Malignant neoplasm of thoracic cavity structure	Any malignancy
187723009	288594012	Malignant neoplasm of thoracic oesophagus	Any malignancy
187917009	288886014	Malignant neoplasm of thoracic vertebra	Any malignancy
188361007	289432017	Malignant neoplasm of thorax	Any malignancy
188361007	289432017	Malignant neoplasm of thorax NOS	Any malignancy
363434003	482667010	Malignant neoplasm of thymus	Any malignancy
187881004	288841011	Malignant neoplasm of thymus, heart and mediastinum	Any malignancy
187846001	288802014	Malignant neoplasm of thyroid cartilage	Any malignancy
94099002	155624015	Malignant neoplasm of tibia	Any malignancy
363375006	482546018	Malignant neoplasm of tongue NOS	Any malignancy
187644001	288433017	Malignant neoplasm of tongue, junctional zone	Any malignancy
187637005	288419017	Malignant neoplasm of tongue, tip and lateral border	Any malignancy
363394001	482587017	Malignant neoplasm of tonsillar fossa	Any malignancy
187675005	288486019	Malignant neoplasm of tonsillar pillar	Any malignancy
363432004	482663014	Malignant neoplasm of trachea	Any malignancy
363432004	482663014	Malignant neoplasm of trachea NOS	Any malignancy
188239000	289262014	Malignant neoplasm of trigone of urinary bladder	Any malignancy
1090311000000101	2731481000000115	Malignant neoplasm of trunk	Any malignancy
188235006	289257013	Malignant neoplasm of tunica vaginalis	Any malignancy
187830009	2475564017	Malignant neoplasm of turbinate	Any malignancy
187836003	288787012	Malignant neoplasm of tympanic antrum	Any malignancy
187835004	288784017	Malignant neoplasm of tympanic cavity	Any malignancy
94112009	155641018	Malignant neoplasm of ulna	Any malignancy
188290004	289348017	Malignant neoplasm of uncus	Any malignancy
188219004	289223017	Malignant neoplasm of undescended testis	Any malignancy
188219004	289220019	Malignant neoplasm of undescended testis NOS	Any malignancy
302817000	444728014	Malignant neoplasm of unspecified site	Any malignancy
363346000	1208875016	Malignant neoplasm of unspecified site NOS	Any malignancy
187659007	288454012	Malignant neoplasm of upper buccal sulcus	Any malignancy
313249007	457110018	Malignant neoplasm of upper eyelid	Any malignancy
363383000	482562012	Malignant neoplasm of upper gum	Any malignancy
187661003	288460012	Malignant neoplasm of upper labial sulcus	Any malignancy
363503004	482793010	Malignant neoplasm of upper limb NOS	Any malignancy
187608006	288372017	Malignant neoplasm of upper lip, frenulum	Any malignancy
187606005	288363013	Malignant neoplasm of upper lip, inner aspect	Any malignancy
187606005	288360011	Malignant neoplasm of upper lip, inner aspect NOS	Any malignancy
187601000	288350019	Malignant neoplasm of upper lip, lipstick area	Any malignancy
187606005	288364019	Malignant neoplasm of upper lip, mucosa	Any malignancy
187606005	288362015	Malignant neoplasm of upper lip, oral aspect	Any malignancy
363372009	1228504019	Malignant neoplasm of upper lip, vermilion border	Any malignancy
187861000	288819011	Malignant neoplasm of upper lobe bronchus	Any malignancy
187862007	288820017	Malignant neoplasm of upper lobe of lung	Any malignancy
269464000	403688010	Malignant neoplasm of upper lobe, bronchus or lung	Any malignancy
269464000	403688010	Malignant neoplasm of upper lobe, bronchus or lung NOS	Any malignancy
187725002	288602012	Malignant neoplasm of upper third of oesophagus	Any malignancy
188152004	289142014	Malignant neoplasm of upper-inner quadrant of female breast	Any malignancy
188154003	289144010	Malignant neoplasm of upper-outer quadrant of female breast	Any malignancy
363456000	482709019	Malignant neoplasm of urachus	Any malignancy
188245008	289276010	Malignant neoplasm of ureteric orifice	Any malignancy
188253000	289294016	Malignant neoplasm of ureteropelvic junction	Any malignancy
363459007	482714015	Malignant neoplasm of urethra	Any malignancy
399326009	1786811017	Malignant neoplasm of urinary bladder	Any malignancy
399326009	1786811017	Malignant neoplasm of urinary bladder NOS	Any malignancy
448233000	2899410013	Malignant neoplasm of urinary organ	Any malignancy
428322007	2694321016	Malignant neoplasm of uterine adnexa	Any malignancy
428322007	2694321016	Malignant neoplasm of uterine adnexa NOS	Any malignancy
371973000	1210562019	Malignant neoplasm of uterus	Any malignancy
363389001	482578014	Malignant neoplasm of uvula	Any malignancy
363445000	482688018	Malignant neoplasm of vagina NOS	Any malignancy
188209005	289207017	Malignant neoplasm of vaginal vault	Any malignancy
363395000	482590011	Malignant neoplasm of vallecula	Any malignancy
1090271000000101	2731401000000113	Malignant neoplasm of ventral surface of tongue	Any malignancy
94134006	155669014	Malignant neoplasm of ventral surface of tongue	Any malignancy
421249001	2618242015	Malignant neoplasm of vermilion border of lip unspecified	Any malignancy
363438000	482675016	Malignant neoplasm of vertebral column	Any malignancy
363438000	482675016	Malignant neoplasm of vertebral column NOS	Any malignancy
187658004	288453018	Malignant neoplasm of vestibule of mouth	Any malignancy
187831008	288775017	Malignant neoplasm of vestibule of nose	Any malignancy
449308006	2901116014	Malignant neoplasm of visceral pleura	Any malignancy
94142007	155677013	Malignant neoplasm of vomer	Any malignancy
187927003	288896017	Malignant neoplasm of xiphoid process	Any malignancy
94145009	155681013	Malignant neoplasm of zygomatic bone	Any malignancy
363415003	482630019	Malignant neoplasm other gallbladder/extrahepatic bile duct	Any malignancy
255077007	380111011	Malignant neoplasm other spec digestive tract and peritoneum	Any malignancy
94047004	511039018	Malignant neoplasm overlapping lesion of skin	Any malignancy
187760008	288675010	Malignant neoplasm rectum,rectosigmoid junction and anus NOS	Any malignancy
363346000	1208875016	Malignant neoplasm skin other and unspec part of face NOS	Any malignancy
187989003	288964014	Malignant neoplasm soft tissues of cervical spine	Any malignancy
363393007	482586014	Malignant neoplasm tonsil NOS	Any malignancy
188026007	289005017	Malignant neoplasm, overlap lesion connective & soft tissue	Any malignancy
187838002	288790018	Malignant neoplasm, overlapping lesion of accessory sinuses	Any malignancy
109847004	1219537012	Malignant neoplasm, overlapping lesion of biliary tract	Any malignancy
188247000	289280017	Malignant neoplasm, overlapping lesion of bladder	Any malignancy
109348004	1219463017	Malignant neoplasm, overlapping lesion of bone and articular cartilage of limbs	Any malignancy
188157005	289147015	Malignant neoplasm, overlapping lesion of breast	Any malignancy
188180002	289175018	Malignant neoplasm, overlapping lesion of cervix uteri	Any malignancy
187757001	288670017	Malignant neoplasm, overlapping lesion of colon	Any malignancy
187824009	288764016	Malignant neoplasm, overlapping lesion of digestive system	Any malignancy
109948008	1217367011	Malignant neoplasm, overlapping lesion of eye and adnexa	Any malignancy
109830000	1219533011	Malignant neoplasm, overlapping lesion of floor of mouth	Any malignancy
109384006	1217361012	Malignant neoplasm, overlapping lesion of heart, mediastinum and pleura	Any malignancy
109368005	1217360013	Malignant neoplasm, overlapping lesion of hypopharynx	Any malignancy
109369002	1219468014	Malignant neoplasm, overlapping lesion of larynx	Any malignancy
109824000	1219532018	Malignant neoplasm, overlapping lesion of major salivary glands	Any malignancy
109874003	1219539010	Malignant neoplasm, overlapping lesion of male genital organs	Any malignancy
109367000	1219467016	Malignant neoplasm, overlapping lesion of nasopharynx	Any malignancy
109835005	1215862010	Malignant neoplasm, overlapping lesion of oesophagus	Any malignancy
109848009	1219538019	Malignant neoplasm, overlapping lesion of pancreas	Any malignancy
109875002	1219540012	Malignant neoplasm, overlapping lesion of penis	Any malignancy
109919002	1219543014	Malignant neoplasm, overlapping lesion of peripheral nerves and autonomic nervous system	Any malignancy
109837002	1219535016	Malignant neoplasm, overlapping lesion of small intestine	Any malignancy
109836006	1219534017	Malignant neoplasm, overlapping lesion of stomach	Any malignancy
1090931000000108	2732741000000112	Malignant neoplasm-pluriglandular involvement,unspecified	Any malignancy
1090871000000102	2732621000000111	Malignant neoplasm/bones+articular cartilage/limb,unspfd	Any malignancy
109347009	173899016	Malignant neoplasm/overlap lesion/bone+articulr cartilage	Any malignancy
109878000	174564019	Malignant neoplasm/overlapping lesion/feml genital organs	Any malignancy
1090901000000102	2732681000000112	Malignant neoplasm/peripheral nerves of trunk,unspecified	Any malignancy
86049000	881291000006118	Malignant neoplasms	Any malignancy
188478004	289566011	Malignant neoplasms of independent (primary) multiple sites	Any malignancy
118600007	177019017	Malignant neoplasms of lymphoid and histiocytic tissue NOS	Any malignancy
363346000	1208875016	Malignant neoplastic disease	Any malignancy
26888009	1216228012	Malignant odontogenic tumour	Any malignancy
109823006	1219531013	Malignant overlapping lesion of tongue	Any malignancy
9903002	1236006014	Malignant paraganglioma	Any malignancy
29370006	1216299012	Malignant phaeochromocytoma	Any malignancy
188718006	289867014	Malignant plasma cell neoplasm, extramedullary plasmacytoma	Any malignancy
118614007	177033017	Malignant reticuloendotheliosis	Any malignancy
118612006	445587010	Malignant reticulosis	Any malignancy
416842003	2549374014	Malignant sacral teratoma	Any malignancy
83292005	1234813012	Malignant teratoma - undifferentiated	Any malignancy
15949004	1221248015	Malignant thymoma	Any malignancy
363514001	482816010	Malignant tumor of female genital organ	Any malignancy
82267002	1216992014	Malignant tumour - small cell type	Any malignancy
6219000	1216799013	Malignant tumour - uncertain whether primary or metastatic	Any malignancy
88400008	1217056015	Malignant tumour cells	Any malignancy
127021009	309019	Malignant tumour of adrenal gland	Any malignancy
363352004	482503016	Malignant tumour of anal canal	Any malignancy
254459004	378845014	Malignant tumour of anterior pillar of fauces	Any malignancy
187700006	288553016	Malignant tumour of anterior wall of nasopharynx	Any malignancy
363490009	482768013	Malignant tumour of anus	Any malignancy
363412000	482623013	Malignant tumour of ascending colon	Any malignancy
363502009	482790013	Malignant tumour of axilla	Any malignancy
363376007	482548017	Malignant tumour of base of tongue	Any malignancy
254837009	379664012	Malignant tumour of breast	Any malignancy
363354003	482507015	Malignant tumour of cervix	Any malignancy
363406005	482611019	Malignant tumour of colon	Any malignancy
188307009	289367018	Malignant tumour of cranial nerve	Any malignancy
363409003	482617015	Malignant tumour of descending colon	Any malignancy
255077007	380111011	Malignant tumour of digestive organ	Any malignancy
363403002	482605017	Malignant tumour of duodenum	Any malignancy
363416002	482631015	Malignant tumour of extrahepatic bile duct	Any malignancy
231829006	347398012	Malignant tumour of eyelid	Any malignancy
363514001	482815014	Malignant tumour of female genital organ	Any malignancy
363385007	482570019	Malignant tumour of floor of mouth	Any malignancy
363353009	482505011	Malignant tumour of gallbladder	Any malignancy
255056009	380072014	Malignant tumour of head and neck	Any malignancy
363419009	482637016	Malignant tumour of head of pancreas	Any malignancy
363435002	482668017	Malignant tumour of heart	Any malignancy
363407001	482613016	Malignant tumour of hepatic flexure	Any malignancy
363399006	482598016	Malignant tumour of hypopharynx	Any malignancy
363405009	482610018	Malignant tumour of ileum	Any malignancy
363508008	482802017	Malignant tumour of intestine	Any malignancy
363518003	482823011	Malignant tumour of kidney	Any malignancy
187622006	288402019	Malignant tumour of labial mucosa	Any malignancy
363431006	482660012	Malignant tumour of laryngeal cartilage	Any malignancy
363429002	482656014	Malignant tumour of larynx	Any malignancy
363398003	482595018	Malignant tumour of lateral wall of nasopharynx	Any malignancy
269459004	403678014	Malignant tumour of lesser curve of stomach	Any malignancy
363348004	482495016	Malignant tumour of lip	Any malignancy
275399006	411376018	Malignant tumour of lipstick area of lip	Any malignancy
271568003	406400016	Malignant tumour of lower labial mucosa	Any malignancy
363504005	482794016	Malignant tumour of lower limb	Any malignancy
363358000	482516016	Malignant tumour of lung	Any malignancy
363378008	482553010	Malignant tumour of major salivary gland	Any malignancy
363515000	482818011	Malignant tumour of male genital organ	Any malignancy
363494000	482776010	Malignant tumour of mediastinum	Any malignancy
363497007	482781018	Malignant tumour of meninges	Any malignancy
363506007	482798018	Malignant tumour of nasal sinuses	Any malignancy
187692001	288526015	Malignant tumour of nasopharynx	Any malignancy
363489000	482765011	Malignant tumour of neck	Any malignancy
363392002	482583018	Malignant tumour of oropharynx	Any malignancy
363443007	482684016	Malignant tumour of ovary	Any malignancy
363390005	482579018	Malignant tumour of palate	Any malignancy
363418001	482635012	Malignant tumour of pancreas	Any malignancy
363379000	482554016	Malignant tumour of parotid gland	Any malignancy
363516004	482819015	Malignant tumour of penis	Any malignancy
187801002	288737017	Malignant tumour of peritoneum and retroperitoneum	Any malignancy
363433009	482664015	Malignant tumour of pleura	Any malignancy
254484001	378897019	Malignant tumour of posterior margin of nasal septum and choanae	Any malignancy
187693006	288528019	Malignant tumour of posterior wall of nasopharynx	Any malignancy
399068003	1773293010	Malignant tumour of prostate	Any malignancy
363414004	482627014	Malignant tumour of rectosigmoid junction	Any malignancy
363351006	482501019	Malignant tumour of rectum	Any malignancy
363457009	482710012	Malignant tumour of renal pelvis	Any malignancy
363410008	482619017	Malignant tumour of sigmoid colon	Any malignancy
363509000	482805015	Malignant tumour of small intestine	Any malignancy
363499005	482785010	Malignant tumour of spleen	Any malignancy
363349007	482498019	Malignant tumour of stomach	Any malignancy
363349007	482497012	Malignant tumour of stomach	Any malignancy
363449006	482694014	Malignant tumour of testis	Any malignancy
363478007	482742018	Malignant tumour of thyroid gland	Any malignancy
363375006	482546018	Malignant tumour of tongue	Any malignancy
363393007	482585013	Malignant tumour of tonsil	Any malignancy
363394001	482587017	Malignant tumour of tonsillar fossa	Any malignancy
363408006	482615011	Malignant tumour of transverse colon	Any malignancy
188219004	289220019	Malignant tumour of undescended testis	Any malignancy
255052006	380059013	Malignant tumour of unknown origin	Any malignancy
187606005	288360011	Malignant tumour of upper labial mucosa	Any malignancy
363458004	482712016	Malignant tumour of ureter	Any malignancy
419052002	2577717014	Malignant tumour of urinary system	Any malignancy
419052002	2577717014	Malignant tumour of urinary system	Any malignancy
363445000	482688018	Malignant tumour of vagina	Any malignancy
421249001	2618242015	Malignant tumour of vermilion border of lip	Any malignancy
363373004	482542016	Malignant tumour of vermilion border of lower lip	Any malignancy
363372009	482541011	Malignant tumour of vermilion border of upper lip	Any malignancy
187658004	288451016	Malignant tumour of vestibule of mouth	Any malignancy
363367000	482534017	Malignant tumour of vulva	Any malignancy
277622004	414253015	Maltoma	Any malignancy
2985005	1226519014	Mammary Paget's disease	Any malignancy
443487006	2839720017	Mantle cell lymphoma	Any malignancy
110002002	2765332017	Mast cell leukaemia	Any malignancy
397009000	1776745013	Mast cell malignancy	Any malignancy
188664008	289786012	Mast cell malignancy of intra-abdominal lymph nodes	Any malignancy
188667001	289789017	Mast cell malignancy of intrapelvic lymph nodes	Any malignancy
188663002	289785011	Mast cell malignancy of intrathoracic lymph nodes	Any malignancy
188665009	289787015	Mast cell malignancy of lymph nodes of axilla and upper limb	Any malignancy
188662007	289784010	Mast cell malignancy of lymph nodes of head, face and neck	Any malignancy
188666005	289788013	Mast cell malignancy of lymph nodes of inguinal region and lower limb	Any malignancy
188669003	289791013	Mast cell malignancy of lymph nodes of multiple sites	Any malignancy
188668006	289790014	Mast cell malignancy of spleen	Any malignancy
463091000000106	923801000000116	Mature (peripheral) T-cell neoplasm	Any malignancy
277571004	2872860018	Mature B-cell leukaemia Burkitt-type	Any malignancy
444910004	2870725010	Mediastinal (thymic) large B-cell lymphoma	Any malignancy
32913002	54929015	Medullary carcinoma	Any malignancy
128916007	207594012	Medullary carcinoma with amyloid stroma	Any malignancy
83217000	138016017	Medulloblastoma	Any malignancy
188754005	289949018	Megakaryocytic leukaemia	Any malignancy
307651005	450988016	Megakaryocytic myelosclerosis	Any malignancy
115223002	1784646013	Melanocytic lesion morphology	Any malignancy
188044004	880161000006114	Melanoma - head/neck	Any malignancy
188067002	880191000006118	Melanoma - lower limb	Any malignancy
109284008	880171000006119	Melanoma - trunk	Any malignancy
269580008	880181000006116	Melanoma - upper limb	Any malignancy
93655004	880151000006112	Melanoma of skin	Any malignancy
93655004	990551000006111	Melanoma of skin NOS	Any malignancy
546881000000105	880201000006115	Melanoma of skin NOS	Any malignancy
62064005	103180017	Mesothelial neoplasm	Any malignancy
126724001	135630013	Mesothelioma (malignant, clinical disorder)	Any malignancy
109383000	173941016	Mesothelioma of pericardium	Any malignancy
109853004	174532014	Mesothelioma of peritoneum	Any malignancy
62064005	103178011	Mesothelioma, malignant	Any malignancy
12478003	1220701014	Microinvasive squamous cell carcinoma	Any malignancy
118609008	2663461018	Mixed cellularity classical Hodgkin lymphoma	Any malignancy
32844007	196959015	Mixed germ cell tumour	Any malignancy
253071005	376932016	Mixed oligoastrocytoma	Any malignancy
188744006	289919015	Monoblastic leukaemia	Any malignancy
188744006	289917018	Monocytic leukaemia	Any malignancy
37810007	486858011	Monocytic leukaemia	Any malignancy
413441006	880881000006113	Monocytic leukaemia - acute	Any malignancy
188745007	880891000006111	Monocytic leukaemia - chronic	Any malignancy
188746008	880901000006110	Monocytic leukaemia - subacute	Any malignancy
188744006	289917018	Monocytic leukaemia NOS	Any malignancy
128803008	207320010	Monocytoid B-cell lymphoma	Any malignancy
72495009	120422012	Mucinous adenocarcinoma	Any malignancy
79143006	131325010	Mucinous cystadenocarcinoma	Any malignancy
4079000	8016013	Mucoepidermoid carcinoma	Any malignancy
277622004	414252013	Mucosa-associated lymphoma	Any malignancy
65399007	199591010	Multifocal and unisystemic Langerhans-cell histiocytosis	Any malignancy
61098004	199020010	Multifocal superficial basal cell carcinoma	Any malignancy
109989006	344820010	Multiple myeloma	Any malignancy
109989006	344820010	Multiple myeloma and immunoproliferative neoplasms	Any malignancy
109989006	880801000006116	Multiple myeloma etc.	Any malignancy
193209005	2575705011	Myasthenic syndrome due to other malignancy	Any malignancy
118618005	2663191017	Mycosis fungoides	Any malignancy
90120004	149378014	Mycosis fungoides	Any malignancy
118618005	177037016	Mycosis fungoides NOS	Any malignancy
94707004	157071014	Mycosis fungoides of intra-abdominal lymph nodes	Any malignancy
94708009	157072019	Mycosis fungoides of intrapelvic lymph nodes	Any malignancy
94709001	157073012	Mycosis fungoides of intrathoracic lymph nodes	Any malignancy
94710006	157075017	Mycosis fungoides of lymph nodes of axilla and upper limb	Any malignancy
94712003	157079011	Mycosis fungoides of lymph nodes of inguinal region and lower limb	Any malignancy
188627002	289738017	Mycosis fungoides of lymph nodes of multiple sites	Any malignancy
94714002	157081013	Mycosis fungoides of spleen	Any malignancy
94711005	157076016	Mycosis fungoides of the lymph nodes of head, face and neck	Any malignancy
118618005	177037016	Mycosis fungoides of unspecified site	Any malignancy
445738007	2882898013	Myelodysplastic/myeloproliferative disease	Any malignancy
188732008	289892012	Myeloid leukaemia	Any malignancy
91861009	880851000006117	Myeloid leukaemia - acute	Any malignancy
92818009	880861000006115	Myeloid leukaemia - chronic	Any malignancy
188736006	880871000006110	Myeloid leukaemia - subacute	Any malignancy
188732008	289892012	Myeloid leukaemia NOS	Any malignancy
94719007	157091019	Myeloid sarcoma	Any malignancy
94719007	157091019	Myeloid sarcoma NOS	Any malignancy
415112005	2534490012	Myeloma - solitary	Any malignancy
109989006	344819016	Myelomatosis	Any malignancy
188768003	289974015	Myelomonocytic leukaemia	Any malignancy
71985006	1233443013	Myopathy due to malignant disease	Any malignancy
75622000	125602017	Myxoid chondrosarcoma	Any malignancy
27849002	46609012	Myxoid liposarcoma	Any malignancy
69408002	501272016	Naevoid basal cell carcinoma syndrome	Any malignancy
126853008	141016	Neoplasm of biliary tract	Any malignancy
126667002	121580014	Neoplasm of respiratory tract	Any malignancy
87364003	144849016	Neuroblastoma	Any malignancy
269476000	403709014	Nodular lymphoma	Any malignancy
269476000	403709014	Nodular lymphoma NOS	Any malignancy
95186006	157686016	Nodular lymphoma of intra-abdominal lymph nodes	Any malignancy
95187002	157687013	Nodular lymphoma of intrapelvic lymph nodes	Any malignancy
95188007	157688015	Nodular lymphoma of intrathoracic lymph nodes	Any malignancy
188612002	289721016	Nodular lymphoma of lymph nodes of axilla and upper limb	Any malignancy
188609000	289718018	Nodular lymphoma of lymph nodes of head, face and neck	Any malignancy
188613007	289722011	Nodular lymphoma of lymph nodes of inguinal region and lower limb	Any malignancy
95192000	157692010	Nodular lymphoma of lymph nodes of multiple sites	Any malignancy
95193005	157693017	Nodular lymphoma of spleen	Any malignancy
269476000	403709014	Nodular lymphoma of unspecified site	Any malignancy
2142002	4703012	Nodular melanoma	Any malignancy
118608000	1220414014	Nodular sclerosis classical Hodgkin lymphoma	Any malignancy
853831000006109	853831000006113	Non hodgkin lymphoma	Any malignancy
118601006	2663475013	Non-Hodgkin lymphoma	Any malignancy
128929007	207612017	Non-Hodgkin lymphoma (category)	Any malignancy
118601006	2663475013	Non-Hodgkin's lymphoma	Any malignancy
118601006	177020011	Non-Hodgkin's lymphoma (clinical)	Any malignancy
118601006	2168861000000117	Non-follicular lymphoma	Any malignancy
128632008	207023019	Non-small cell carcinoma	Any malignancy
254637007	379195016	Non-small cell lung cancer	Any malignancy
109962001	2900154016	Nonfollicular lymphoma	Any malignancy
76817009	127539014	Oat cell carcinoma	Any malignancy
363402007	1216486011	Oesophageal cancer	Any malignancy
76060004	126335013	Olfactory neuroblastoma	Any malignancy
443565000	2840882012	Oligodendroglioma - category	Any malignancy
21708004	36430010	Osteogenic sarcoma	Any malignancy
307651005	2870704010	Osteomyelofibrosis	Any malignancy
739301006	3536112014	Osteoporosis in multiple myelomatosis	Any malignancy
307576001	2164653019	Osteosarcoma	Any malignancy
93143009	154099013	Other and unspecified leukaemia	Any malignancy
93143009	154099013	Other and unspecified leukaemia NOS	Any malignancy
118599009	2663473018	Other classical Hodgkin lymphoma	Any malignancy
275524009	411516014	Other immunoproliferative neoplasms	Any malignancy
93143009	154099013	Other leukaemia of unspecified cell type	Any malignancy
188725004	289876019	Other lymphoid leukaemia	Any malignancy
188725004	289876019	Other lymphoid leukaemia NOS	Any malignancy
363346000	1228480011	Other malignant neoplasm NOS	Any malignancy
277606000	414231017	Other malignant neoplasm of lymphoid and histiocytic tissue	Any malignancy
277613000	414240018	Other mature T/NK-cell lymphoma	Any malignancy
188744006	289917018	Other monocytic leukaemia	Any malignancy
188744006	289917018	Other monocytic leukaemia NOS	Any malignancy
188732008	289892012	Other myeloid leukaemia	Any malignancy
188732008	289892012	Other myeloid leukaemia NOS	Any malignancy
118601006	2168861000000117	Other non-follicular lymphoma	Any malignancy
543351000000104	880541000006116	Other primary Ca NOS	Any malignancy
543351000000104	880551000006119	Other primary carcinomas	Any malignancy
93143009	154099013	Other specified leukaemia	Any malignancy
93143009	154099013	Other specified leukaemia NOS	Any malignancy
188487008	289580016	Other specified reticulosarcoma or lymphosarcoma	Any malignancy
308121000	451429010	Other types of follicular lymphoma	Any malignancy
308121000	451429010	Other types of follicular non-Hodgkin's lymphoma	Any malignancy
187807003	288746011	Overlapping malignant lesion of retroperitoneum and peritoneum	Any malignancy
109267002	173816012	Overlapping malignant melanoma of skin	Any malignancy
109347009	173899016	Overlapping malignant neoplasm of bone and articular cartilage	Any malignancy
109912006	174605010	Overlapping malignant neoplasm of brain	Any malignancy
109911004	174604014	Overlapping malignant neoplasm of brain and other parts of the central nervous system	Any malignancy
109878000	174564019	Overlapping malignant neoplasm of female genital organs	Any malignancy
109358000	173910017	Overlapping malignant neoplasm of ill-defined site	Any malignancy
109874003	174560011	Overlapping malignant neoplasm of male genital organs	Any malignancy
109919002	174612018	Overlapping malignant neoplasm of peripheral nerves and autonomic nervous system	Any malignancy
94047004	511039018	Overlapping malignant neoplasm of skin	Any malignancy
110013004	174720013	Overlapping malignant neoplasm of tonsil	Any malignancy
109885001	174573010	Overlapping malignant neoplasm of vulva	Any malignancy
57596004	95767010	Oxyphilic adenocarcinoma	Any malignancy
82591005	137011013	Paget's disease and infiltrating duct carcinoma of breast	Any malignancy
2985005	6068012	Paget's disease of breast	Any malignancy
278065000	414849013	Pancoast's syndrome	Any malignancy
4797003	8996010	Papillary adenocarcinoma	Any malignancy
189643000	291453010	Papillary and follicular adenocarcinoma	Any malignancy
25910003	43414013	Papillary carcinoma	Any malignancy
2735009	5624017	Papillary cystadenocarcinoma	Any malignancy
39056008	65518015	Papillary squamous cell carcinoma	Any malignancy
12400006	21340019	Papillary transitional cell carcinoma	Any malignancy
109977009	2659756011	Peripheral T-cell lymphoma	Any malignancy
73676002	200380010	Peripheral neuroectodermal tumour	Any malignancy
302835009	444773019	Phaeochromocytoma	Any malignancy
449386007	2899857015	Philadelphia chromosome negative chronic myelogenous leukaemia	Any malignancy
449108003	2901809010	Philadelphia chromosome positive chronic myelogenous leukaemia	Any malignancy
403909004	1782913015	Pigmented basal cell carcinoma	Any malignancy
128854008	207484016	Pilocytic astrocytoma	Any malignancy
128922003	474671016	Plasma cell leukaemia	Any malignancy
95210003	201743012	Plasma cell leukaemia	Any malignancy
415112005	2534490012	Plasmacytoma	Any malignancy
10639003	18480015	Plasmacytoma	Any malignancy
415112005	2537380010	Plasmacytoma - disorder	Any malignancy
415112005	2534490012	Plasmacytoma NOS	Any malignancy
16741004	28346015	Pleomorphic carcinoma	Any malignancy
87992000	145862011	Pleomorphic cell sarcoma	Any malignancy
112683004	183338011	Pleomorphic liposarcoma	Any malignancy
128841001	474628013	Polycythaemia vera	Any malignancy
28325008	47424018	Polyembryoma	Any malignancy
77659000	1234144017	Polyneuropathy in malignant disease	Any malignancy
419391000000109	919171000000113	Postoperative follow-up visit	Any malignancy
109844006	342851019	Primary angiosarcoma of liver	Any malignancy
187769009	288690014	Primary carcinoma of liver	Any malignancy
128875000	207526015	Primary cutaneous CD30+ large T-cell lymphoma	Any malignancy
93841009	510723012	Primary malignant neoplasm of intrathoracic organs	Any malignancy
95214007	157732017	Primary malignant neoplasm of liver	Any malignancy
95214007	157732017	Primary malignant neoplasm of liver NOS	Any malignancy
93880001	510792012	Primary malignant neoplasm of lung	Any malignancy
93941005	510894017	Primary malignant neoplasm of paraganglion	Any malignancy
721567004	3325477011	Primary malignant neoplasm of placenta	Any malignancy
310504009	454091013	Primary malignant neoplasm of unknown site	Any malignancy
275419009	411399019	Primary vulval cancer	Any malignancy
110006004	2765132011	Prolymphocytic leukaemia	Any malignancy
277619001	2168671000000111	Prolymphocytic leukaemia of B-cell type	Any malignancy
277567002	3035918013	Prolymphocytic leukemia of T-cell type	Any malignancy
254582000	379090011	Rectal carcinoma	Any malignancy
41607009	1229779019	Renal cell carcinoma - morphology	Any malignancy
373168002	1211679013	Reticulosarcoma	Any malignancy
269476000	403709014	Reticulosarcoma - follicular or nodular	Any malignancy
373168002	1211679013	Reticulosarcoma NOS	Any malignancy
95224004	157745018	Reticulosarcoma of intra-abdominal lymph nodes	Any malignancy
95225003	157746017	Reticulosarcoma of intrapelvic lymph nodes	Any malignancy
95226002	157747014	Reticulosarcoma of intrathoracic lymph nodes	Any malignancy
188492005	289585014	Reticulosarcoma of lymph nodes of axilla and upper limb	Any malignancy
188489006	289582012	Reticulosarcoma of lymph nodes of head, face and neck	Any malignancy
188493000	289586010	Reticulosarcoma of lymph nodes of inguinal region and lower limb	Any malignancy
95230004	157751011	Reticulosarcoma of lymph nodes of multiple sites	Any malignancy
95231000	157752016	Reticulosarcoma of spleen	Any malignancy
373168002	1211679013	Reticulosarcoma of unspecified site	Any malignancy
188487008	289580016	Reticulosarcoma or lymphosarcoma NOS	Any malignancy
30924005	51781010	Rhabdomyosarcoma	Any malignancy
254701007	379315011	Rodent ulcer	Any malignancy
372151005	2672980015	Sarcoma - category	Any malignancy
255067005	380093012	Sarcoma of bone and connective tissue	Any malignancy
446643000	3036602014	Sarcoma of dendritic cells	Any malignancy
254601002	379121016	Sarcoma of liver	Any malignancy
9395006	16467012	Sarcomatosis	Any malignancy
443677002	2840468018	Seminoma - category	Any malignancy
313429000	457319014	Seminoma of descended testis	Any malignancy
255107005	380180017	Seminoma of testis	Any malignancy
313428008	457318018	Seminoma of undescended testis	Any malignancy
90725004	150347013	Serous cystadenocarcinoma	Any malignancy
15674004	26562017	Serous surface papillary carcinoma	Any malignancy
118611004	2168831000000110	Sezary disease	Any malignancy
118611004	2821061019	Sezary's disease	Any malignancy
118611004	177030019	Sezary's disease NOS	Any malignancy
188632001	289743012	Sezary's disease of intra-abdominal lymph nodes	Any malignancy
188635004	289746016	Sezary's disease of intrapelvic lymph nodes	Any malignancy
188631008	289742019	Sezary's disease of intrathoracic lymph nodes	Any malignancy
188633006	289744018	Sezary's disease of lymph nodes of axilla and upper limb	Any malignancy
188630009	289741014	Sezary's disease of lymph nodes of head, face and neck	Any malignancy
188634000	289745017	Sezary's disease of lymph nodes of inguinal region and lower limb	Any malignancy
188637007	289748015	Sezary's disease of lymph nodes of multiple sites	Any malignancy
95263006	2817094011	Sezary's disease of spleen	Any malignancy
118611004	177030019	Sezary's disease of unspecified site	Any malignancy
342571000000109	638841000000113	Siewert type I adenocarcinoma	Any malignancy
342511000000104	638721000000113	Siewert type II adenocarcinoma	Any malignancy
342561000000102	638821000000118	Siewert type III adenocarcinoma	Any malignancy
87737001	1235270019	Signet ring carcinoma	Any malignancy
87737001	145466017	Signet ring cell carcinoma	Any malignancy
64000002	106379015	Skin appendage carcinoma	Any malignancy
74364000	123497012	Small cell carcinoma	Any malignancy
254632001	379181019	Small cell lung cancer	Any malignancy
12302002	21172011	Small cell osteosarcoma	Any malignancy
415112005	2534490012	Solitary myeloma	Any malignancy
65692009	109146010	Spindle cell carcinoma	Any malignancy
68827007	114326019	Spindle cell melanoma	Any malignancy
9801004	17126017	Spindle cell sarcoma	Any malignancy
400155002	1779409013	Squamous cell carcinoma - category	Any malignancy
254634000	379184010	Squamous cell carcinoma of lung	Any malignancy
254651007	379223011	Squamous cell carcinoma of skin	Any malignancy
254651007	379223011	Squamous cell carcinoma of skin NOS	Any malignancy
302855005	444829010	Subacute leukaemia	Any malignancy
188726003	289880012	Subacute lymphoid leukaemia	Any malignancy
188746008	289924017	Subacute monocytic leukaemia	Any malignancy
188736006	289901012	Subacute myeloid leukaemia	Any malignancy
188770007	289980011	Subacute myelomonocytic leukaemia	Any malignancy
404133000	2872133010	Subcutaneous panniculitic T-cell lymphoma	Any malignancy
404133000	2872133010	Subcutaneous panniculitis-like T-cell lymphoma	Any malignancy
55320002	91969014	Superficial spreading melanoma	Any malignancy
32272007	53910019	Sweat gland adenocarcinoma	Any malignancy
109978004	344696012	T-cell lymphoma	Any malignancy
277567002	414151014	T-cell prolymphocytic leukaemia	Any malignancy
109975001	344657018	T-zone lymphoma	Any malignancy
188754005	289948014	Thrombocytic leukaemia	Any malignancy
363375006	879691000006112	Tongue carcinoma	Any malignancy
399326009	931991000006113	Transitional cell ca bladder	Any malignancy
27090000	45317019	Transitional cell carcinoma	Any malignancy
118287003	175970011	Transitional cell papilloma AND/OR carcinoma	Any malignancy
109988003	344806015	True histiocytic lymphoma	Any malignancy
4631006	8737011	Tubular adenocarcinoma	Any malignancy
126824007	473860014	Tumour of stomach	Any malignancy
129000002	2168481000000111	Unifocal Langerhans-cell histiocytosis	Any malignancy
118600007	177019017	Unspec malig neop lymphoid/histiocytic intra-abdominal nodes	Any malignancy
118600007	177019017	Unspec malig neop lymphoid/histiocytic lymph node axilla/arm	Any malignancy
118600007	177019017	Unspec malig neop lymphoid/histiocytic lymph node head/neck	Any malignancy
118600007	177019017	Unspec malig neop lymphoid/histiocytic nodes inguinal/leg	Any malignancy
118600007	177019017	Unspec malig neop lymphoid/histiocytic of intrapelvic nodes	Any malignancy
118600007	177019017	Unspec malig neop lymphoid/histiocytic of intrathoracic node	Any malignancy
118600007	177019017	Unspec malig neop lymphoid/histiocytic of multiple sites	Any malignancy
118600007	177019017	Unspec malig neop lymphoid/histiocytic of spleen	Any malignancy
118600007	177019017	Unspec malig neop lymphoid/histiocytic of unspecified site	Any malignancy
27090000	45320010	Urothelial carcinoma	Any malignancy
89906000	149032010	Verrucous carcinoma	Any malignancy
190818004	2168841000000118	Waldenstrom macroglobulinaemia	Any malignancy
35562000	197158017	Waldenstrom's macroglobulinaemia	Any malignancy
190818004	293380012	Waldenstrom's macroglobulinaemia	Any malignancy
302849000	444813019	Wilms' tumour	Any malignancy
236385009	354342011	Wilms' tumour and nephrotic syndrome with pseudohermaphroditism	Any malignancy
168516003	261676014	X-ray metastasis control	Any malignancy
28054005	1225763012	[M] Cutaneous lymphoma	Any malignancy
15619004	1221210013	[M] Hepatocellular carcinoma, fibrolamellar	Any malignancy
6492006	1216827011	[M] Klatskin's tumour	Any malignancy
5052009	1230881012	[M] Merkel cell carcinoma	Any malignancy
55937004	1231545011	[M] Neuroendocrine carcinoma	Any malignancy
62621002	1232356014	[M] Pigmented dermatofibrosarcoma protuberans	Any malignancy
51217003	85329012	[M]Acidophil carcinoma	Any malignancy
16974005	1221445019	[M]Acral lentiginous melanoma, malignant	Any malignancy
24072005	1216160012	[M]Acute leukaemia NOS	Any malignancy
52220008	496240014	[M]Acute megakaryoblastic leukaemia	Any malignancy
80570006	200878012	[M]Acute myelofibrosis	Any malignancy
30962008	1216346016	[M]Acute myelomonocytic leukaemia	Any malignancy
80570006	200878012	[M]Acute panmyelosis	Any malignancy
28950004	1216284012	[M]Acute promyelocytic leukaemia	Any malignancy
20462008	34434016	[M]Adamantinoma NOS	Any malignancy
56763007	94406013	[M]Adamantinoma of long bones	Any malignancy
88253001	1235328010	[M]Adamantinoma, malignant	Any malignancy
15176003	25765010	[M]Adenoacanthoma	Any malignancy
57513006	95636017	[M]Adenocarcinoma in adenomatous polposis coli	Any malignancy
47299001	1230441011	[M]Adenocarcinoma in multiple adenomatous polyps	Any malignancy
5658009	1231623017	[M]Adenocarcinoma in tubulovillous adenoma	Any malignancy
22694002	38098018	[M]Adenocarcinoma with apocrine metaplasia	Any malignancy
56484001	93930012	[M]Adenocarcinoma with cartilaginous and osseous metaplasia	Any malignancy
68358000	113546017	[M]Adenocarcinoma with spindle cell metaplasia	Any malignancy
35917007	59935017	[M]Adenocarcinomas	Any malignancy
85956000	142504012	[M]Adenoid squamous cell carcinoma	Any malignancy
437231000000102	914641000000110	[M]Adenomatous and adenocarcinomatous polyps	Any malignancy
442921000000108	950601000000111	[M]Adenomatous and adenocarcinomatous polyps of colon	Any malignancy
408811000000104	939721000000118	[M]Adenomatous or adenocarcinomatous polyp NOS	Any malignancy
31470003	1227518012	[M]Adenosarcoma	Any malignancy
31470003	1227518012	[M]Adenosarcoma	Any malignancy
77430005	1216940017	[M]Adult T-cell leukaemia/lymphoma	Any malignancy
128931003	474678010	[M]Aleukaemic leukaemia NOS	Any malignancy
128931003	474678010	[M]Aleukaemic lymphoid leukaemia	Any malignancy
87163000	507443014	[M]Aleukaemic monocytic leukaemia	Any malignancy
128931003	474678010	[M]Aleukaemic myeloid leukaemia	Any malignancy
66515009	1232802010	[M]Alpha-cell tumour,malignant	Any malignancy
36310008	60606019	[M]Alveolar adenocarcinoma	Any malignancy
112677002	1219789016	[M]Alveolar cell carcinoma	Any malignancy
88195001	1235321016	[M]Alveolar soft part sarcoma	Any malignancy
20380000	34278011	[M]Ameloblastic odontosarcoma	Any malignancy
12323008	1220658015	[M]Androblastoma, malignant	Any malignancy
128805001	1220814017	[M]AngiocentricT-cell lymphoma	Any malignancy
28953002	48475017	[M]Angiomyosarcoma	Any malignancy
57141000	95032016	[M]Apocrine adenocarcinoma	Any malignancy
115215004	175971010	[M]Apocrine adenoma and adenocarcinomas	Any malignancy
12323008	1220659011	[M]Arrhenoblastoma, malignant	Any malignancy
48952003	81561018	[M]Astroblastoma	Any malignancy
38713004	1229453012	[M]Astrocytoma NOS	Any malignancy
38713004	64413017	[M]Astroganglioma	Any malignancy
39274007	65865017	[M]Balloon cell melanoma	Any malignancy
127570002	857018	[M]Basal cell neoplasm NOS	Any malignancy
69077002	1216868019	[M]Basophilic leukaemia	Any malignancy
69077002	501177019	[M]Basophilic leukaemia NOS	Any malignancy
69077002	501177019	[M]Basophilic leukaemias	Any malignancy
20955008	1222592015	[M]Beta-cell tumour, malignant	Any malignancy
50422007	84004017	[M]Bile duct cystadenocarcinoma	Any malignancy
126853008	141016	[M]Biliary tract adenomas and adenocarcinomas	Any malignancy
24072005	1216160012	[M]Blast cell leukaemia	Any malignancy
24072005	1216160012	[M]Blastic leukaemia	Any malignancy
67159000	1216845011	[M]Blue naevus, malignant	Any malignancy
42194009	1216611018	[M]Brenner tumour, malignant	Any malignancy
115244002	2660332016	[M]Brill - Symmers' disease	Any malignancy
112677002	1219789016	[M]Bronchiolar carcinoma	Any malignancy
112677002	1219789016	[M]Bronchiolo-alveolar adenocarcinoma	Any malignancy
22197008	481253013	[M]Burkitt's cell leukaemia	Any malignancy
32913002	54929015	[M]C cell carcinoma	Any malignancy
48554007	1216670013	[M]Carcinoid tumour, argentaffin, malignant	Any malignancy
189607006	291409017	[M]Carcinoid tumour, malignant	Any malignancy
189607006	291409017	[M]Carcinoid tumour, nonargentaffin, malignant	Any malignancy
17264009	1221503018	[M]Carcinoma in pleomorphic adenoma	Any malignancy
45881000	76507011	[M]Carcinoma simplex	Any malignancy
24505004	1223512012	[M]Carcinoma, diffuse type	Any malignancy
58069009	96515017	[M]Ceruminous adenocarcinoma	Any malignancy
409831000000100	924941000000112	[M]Ceruminous adenoma and adenocarcinoma	Any malignancy
76312009	126736011	[M]Chondroblastic osteosarcoma	Any malignancy
74279005	1233721016	[M]Chondroblastoma, malignant	Any malignancy
14990007	2840263012	[M]Chondrosarcoma NOS	Any malignancy
44769000	1230128019	[M]Choriocarcinoma	Any malignancy
189857001	291736019	[M]Choriocarcinoma combined with teratoma	Any malignancy
88252006	201380015	[M]Choroid plexus papilloma, malignant	Any malignancy
87163000	507443014	[M]Chronic monocytic leukaemia	Any malignancy
63364005	1216809013	[M]Chronic myeloid leukaemia	Any malignancy
426031000000107	921411000000115	[M]Clear cell adenomas and adenocarcinomas	Any malignancy
12622007	21685010	[M]Clear cell sarcoma of tendons and aponeuroses	Any malignancy
84570003	140223011	[M]Cloacogenic carcinoma	Any malignancy
72495009	120425014	[M]Colloid adenocarcinoma	Any malignancy
52178006	1231089017	[M]Combined hepatocellular carcinoma and cholangiocarcinoma	Any malignancy
722237009	3331293018	[M]Comedocarcinoma NOS	Any malignancy
78197004	1234227011	[M]Comedocarcinoma, noninfiltrating	Any malignancy
51465000	85709013	[M]Composite carcinoid	Any malignancy
128931003	474678010	[M]Compound leukaemia	Any malignancy
128931003	474678010	[M]Compound leukaemia NOS	Any malignancy
128931003	207615015	[M]Compound leukaemias	Any malignancy
52040006	86628018	[M]Congenital fibrosarcoma	Any malignancy
30156004	50462010	[M]Cribriform carcinoma	Any malignancy
11671000	20161014	[M]Cylindroid adenocarcinoma	Any malignancy
11671000	20161014	[M]Cylindroid bronchial adenoma	Any malignancy
408871000000109	962611000000117	[M]Cystadenoma and carcinoma	Any malignancy
428367000	2696085015	[M]Cystosarcoma phyllodes NOS	Any malignancy
67280001	1232906014	[M]Dedifferentiated liposarcoma	Any malignancy
189849004	291725014	[M]Dermoid cyst with malignant transformation	Any malignancy
32456001	54190011	[M]Desmoplastic medulloblastoma	Any malignancy
51757004	1231030012	[M]Desmoplastic melanoma, malignant	Any malignancy
14317002	476220014	[M]Di Guglielmo's disease	Any malignancy
45024009	75097019	[M]Embryonal hepatoma	Any malignancy
27849002	46609012	[M]Embryonal liposarcoma	Any malignancy
59583009	98968012	[M]Embryonal sarcoma	Any malignancy
19467007	32789016	[M]Embryonal teratoma	Any malignancy
18105004	1221668019	[M]Endometrioid adenofibroma, malignant	Any malignancy
123844007	192333011	[M]Endometrioid adenomas and carcinomas	Any malignancy
76909002	127685019	[M]Endothelial bone sarcoma	Any malignancy
51217003	85332010	[M]Eosinophil carcinoma	Any malignancy
190055003	292048010	[M]Eosinophilic leukaemia	Any malignancy
190055003	292048010	[M]Eosinophilic leukaemias	Any malignancy
21589007	36220016	[M]Ependymoblastoma	Any malignancy
18048008	1216066016	[M]Epidermoid carcinoma, keratinising type	Any malignancy
9618003	1235962017	[M]Epithelial-myoepithelial carcinoma	Any malignancy
37138001	61959010	[M]Epithelioid cell melanoma	Any malignancy
54124005	1216732019	[M]Epithelioid haemangioendothelioma, malignant	Any malignancy
42392001	70729017	[M]Epithelioid leiomyosarcoma	Any malignancy
71298006	1233377016	[M]Epithelioma, malignant	Any malignancy
14317002	476220014	[M]Erythroleukaemia NOS	Any malignancy
32512003	1227957013	[M]Extra-adrenal paraganglioma, malignant	Any malignancy
19134004	32250014	[M]Fascial fibrosarcoma	Any malignancy
71314006	118456018	[M]Fibrillary astrocytoma	Any malignancy
14990007	2840263012	[M]Fibrochondrosarcoma	Any malignancy
49430005	82332016	[M]Fibroliposarcoma	Any malignancy
53654007	1231237017	[M]Fibrosarcoma NOS	Any malignancy
54443001	90491019	[M]Fibrous mesothelioma, malignant	Any malignancy
115225009	175981014	[M]Fibroxanthosarcoma	Any malignancy
28173006	1225802011	[M]Follicular adenocarcinoma, well differentiated type	Any malignancy
5257006	9812015	[M]Follicular carcinoma	Any malignancy
115244002	2660332016	[M]Follicular lymphosarcoma NOS	Any malignancy
19756007	1216097017	[M]G cell tumour, malignant	Any malignancy
16189002	27395017	[M]Gastrinoma and carcinomas	Any malignancy
16189002	27395017	[M]Gastrinoma or carcinoma NOS	Any malignancy
72495009	120427018	[M]Gelatinous adenocarcinoma	Any malignancy
73982001	122858018	[M]Gemistocytoma	Any malignancy
115244002	2660332016	[M]Germinoblastic sarcoma NOS	Any malignancy
40411000	1229648010	[M]Germinoblastic sarcoma, follicular	Any malignancy
115244002	2660332016	[M]Germinoblastoma, diffuse	Any malignancy
115244002	2660332016	[M]Germinoblastoma, follicular	Any malignancy
72969003	121207013	[M]Giant cell and spindle cell carcinoma	Any malignancy
10069009	1215819014	[M]Giant cell bone sarcoma	Any malignancy
42596004	71062012	[M]Giant cell carcinoma	Any malignancy
44529004	74269012	[M]Giant cell glioblastoma	Any malignancy
87992000	1235290011	[M]Giant cell sarcoma (except of bone)	Any malignancy
115244002	2660332016	[M]Giant follicular lymphoma	Any malignancy
35262004	58840015	[M]Glioblastoma with sarcomatous component	Any malignancy
74532006	2552865010	[M]Glioma NOS	Any malignancy
74532006	2552865010	[M]Glioma NOS	Any malignancy
115240006	2550105015	[M]Gliomas	Any malignancy
26138003	43796010	[M]Gliomatosis cerebri	Any malignancy
13875003	23654013	[M]Glomoid sarcoma	Any malignancy
74280008	123356018	[M]Glycogen-rich carcinoma	Any malignancy
754351000000100	1667511000000119	[M]Grade 1 (Stage pTa) papillary urothelial/transitional cell carcinoma	Any malignancy
754361000000102	1667521000000113	[M]Grade 2 (Stage pTa) papillary urothelial/transitional cell carcinoma	Any malignancy
754371000000109	1667531000000110	[M]Grade 3 (Stage pTa) papillary urothelial/transitional cell carcinoma	Any malignancy
69028005	114661018	[M]Granular cell carcinoma	Any malignancy
115243008	409497013	[M]Granular cell tumour or alveolar soft part sarcoma NOS	Any malignancy
13238004	1216020014	[M]Granular cell tumour, malignant	Any malignancy
115243008	409497013	[M]Granular cell tumours and alveolar soft part sarcoma	Any malignancy
37810007	1216572014	[M]Granulocytic leukaemia NOS	Any malignancy
35287006	1228267010	[M]Granulocytic sarcoma	Any malignancy
41607009	1229779019	[M]Grawitz tumour	Any malignancy
33176006	1216413014	[M]Haemangioendothelioma, malignant	Any malignancy
84664004	1217017014	[M]Haemangiopericytoma, malignant	Any malignancy
54087003	1216729017	[M]Hairy cell leukaemia	Any malignancy
126853008	141016	[M]Hepatobiliary tract adenomas and carcinomas	Any malignancy
25370001	1224870013	[M]Hepatocellular carcinoma NOS	Any malignancy
52178006	1231089017	[M]Hepatocholangiocarcinoma	Any malignancy
25370001	1224870013	[M]Hepatoma, malignant	Any malignancy
87163000	507443014	[M]Histiocytic leukaemia	Any malignancy
128920006	207600016	[M]Histiocytic medullary reticulosis	Any malignancy
14537002	1221109014	[M]Hodgkin's disease	Any malignancy
128930002	207613010	[M]Hodgkin's disease NOS	Any malignancy
128930002	207613010	[M]Hodgkin's disease NOS	Any malignancy
16893006	1221432018	[M]Hodgkin's disease, lymphocytic depletion, diffuse fibrosis	Any malignancy
71109004	1233353010	[M]Hodgkin's disease, lymphocytic depletion, reticular type	Any malignancy
128799007	207303011	[M]Hodgkin's disease, lymphocytic predominance	Any malignancy
39086001	1229491012	[M]Hodgkin's disease, nodular sclerosis, cellular phase	Any malignancy
43985008	1230036014	[M]Hodgkin's disease, nodular sclerosis, lymphocytic depletion	Any malignancy
74189002	1233711012	[M]Hodgkin's granuloma	Any malignancy
70600005	200160016	[M]Hodgkin's paragranuloma	Any malignancy
46923007	1230406012	[M]Hodgkin's sarcoma	Any malignancy
70600005	1233285010	[M]Hodgkin,s disease, lymphocytic predominance, nodular	Any malignancy
45572000	1230240010	[M]Hodgkin,s disease, nodular sclerosis, lymphocytic predominance	Any malignancy
41607009	1229779019	[M]Hypernephroma	Any malignancy
74409009	1233741014	[M]Infantile embryonal carcinoma	Any malignancy
35232005	1228260012	[M]Infiltrating duct and lobular carcinoma	Any malignancy
32968003	55039019	[M]Inflammatory carcinoma	Any malignancy
77870005	1216950016	[M]Interstitial cell tumour, malignant	Any malignancy
703545003	3009703013	[M]Intracystic carcinoma NOS	Any malignancy
86616005	143630014	[M]Intraductal carcinoma, non-infiltrating NOS	Any malignancy
64524002	1232565018	[M]Intraductal papillary adenocarcinoma with invasion	Any malignancy
109355002	2659784018	[M]Intraepithelial carcinoma NOS	Any malignancy
26888009	44988019	[M]Intraosseous carcinoma	Any malignancy
60346004	100246011	[M]Islet cell carcinoma	Any malignancy
26211003	43907019	[M]Juxtacortical chondrosarcoma	Any malignancy
115237006	175993017	[M]Juxtacortical osteogenic sarcoma	Any malignancy
128918008	207596014	[M]Juxtacortical osteosarcoma	Any malignancy
49937004	1230800010	[M]Kaposi's sarcoma	Any malignancy
69317001	115135010	[M]Kupffer cell sarcoma	Any malignancy
302836005	444775014	[M]Lentigo maligna melanoma	Any malignancy
78303004	129936017	[M]Leptomeningeal sarcoma	Any malignancy
128812005	1220817012	[M]Letterer - Siwe disease	Any malignancy
128931003	474678010	[M]Leukaemia NOS	Any malignancy
128931003	474678010	[M]Leukaemia NOS	Any malignancy
128931003	474678010	[M]Leukaemia unspecified, NOS	Any malignancy
128931003	474678010	[M]Leukaemias unspecified	Any malignancy
54087003	496857016	[M]Leukaemic reticuloendotheliosis	Any malignancy
37995004	1229372013	[M]Linitis plastica	Any malignancy
3839000	7473019	[M]Lipid-rich carcinoma	Any malignancy
49430005	82332016	[M]Liposarcoma NOS	Any malignancy
25370001	1224870013	[M]Liver cell carcinoma	Any malignancy
63373002	105347019	[M]Lymphangiosarcoma	Any malignancy
32280000	1216396015	[M]Lymphatic leukaemia	Any malignancy
115244002	2660332016	[M]Lymphoblastic lymphoma NOS	Any malignancy
115244002	2660332016	[M]Lymphoblastic lymphosarcoma NOS	Any malignancy
115244002	2660332016	[M]Lymphoblastoma NOS	Any malignancy
115244002	2660332016	[M]Lymphocytic lymphoma NOS	Any malignancy
115244002	2660332016	[M]Lymphocytic lymphosarcoma NOS	Any malignancy
7300000	13054011	[M]Lymphoepithelial carcinoma	Any malignancy
128929007	207612017	[M]Lymphogranuloma, malignant	Any malignancy
32280000	1216396015	[M]Lymphoid leukaemia NOS	Any malignancy
128935007	474682012	[M]Lymphoid leukaemias	Any malignancy
21964009	36846011	[M]Lymphoma NOS	Any malignancy
414628006	2535396014	[M]Lymphoma, nodular or follicular NOS	Any malignancy
414628006	2535396014	[M]Lymphomas, NOS or diffuse	Any malignancy
115244002	2660332016	[M]Lymphosarcoma NOS	Any malignancy
128931003	474678010	[M]Lymphosarcoma cell leukaemia	Any malignancy
128931003	474678010	[M]Lymphosarcoma cell leukaemia NOS	Any malignancy
128931003	474678010	[M]Lymphosarcoma cell leukaemias	Any malignancy
[truncated: 2,500 more rows]
