# Supplementary material for: The association of herpes zoster and influenza vaccinations with the risk of developing dementia: a population-based cohort study within the UK Clinical Practice Research Datalink
Source: BMC Public Health. 2023 Oct 2;23:1903. doi: 10.1186/s12889-023-16768-4 (PMC10546661; doi:10.1186/s12889-023-16768-4)
Supplement: Supplementary file 9 — Additional file 9. International Classification of Diseases codes for Charlson Comorbidity Index in Aurum database. The file listed ICD-10 codes for Charlson Comorbidity Index used in Aurum database. [file 12889_2023_16768_MOESM9_ESM.xlsx]

## Sheet: Sheet1
ICD	Description
I21	Acute myocardial infarction
I21.0	Acute transmural myocardial infarction of anterior wall
I21.1	Acute transmural myocardial infarction of inferior wall
I21.2	Acute transmural myocardial infarction of other sites
I21.3	Acute transmural myocardial infarction of unspecified site
I21.4	Acute subendocardial myocardial infarction
I21.9	Acute myocardial infarction, unspecified
I22	Subsequent myocardial infarction
I22.0	Subsequent myocardial infarction of anterior wall
I22.1	Subsequent myocardial infarction of inferior wall
I22.8	Subsequent myocardial infarction of other sites
I22.9	Subsequent myocardial infarction of unspecified site
I23	Certain current complication follow acute myocardial infarct
I23.0	Haemopericardium as curr comp folow acut myocard infarct
I23.1	Atral sept defect as curr comp folow acut myocardal infarct
I23.2	Ventric sep defect as curr comp fol acut myocardal infarc
I23.3	Rup cardac wal withou haemopercard as cur comp fol ac MI
I23.4	Rup chordae tendinae as curr comp fol acut myocard infarct
I23.5	Rup papilary muscle as curr comp fol acute myocard infarct
I23.6	Thromb atrium/auric append/vent as curr comp foll acute MI
I23.8	Oth current comp following acute myocardial infarction
I11.0	Hypertensive heart disease with (congestive) heart failure
I13.0	Hypertens heart and renal dis with (conges) heart failure
I13.2	Hyper heart and renal dis both (cong) heart and renal fail
I50	Heart failure
I50.0	Congestive heart failure
I50.1	Left ventricular failure
I50.9	Heart failure, unspecified
I70	Atherosclerosis
I70.0	Atherosclerosis of aorta
I70.1	Atherosclerosis of renal artery
I70.2	Atherosclerosis of arteries of extremities
I70.8	Atherosclerosis of other arteries
I70.9	Generalized and unspecified atherosclerosis
I71	Aortic aneurysm and dissection
I71.0	Dissection of aorta [any part]
I71.1	Thoracic aortic aneurysm, ruptured
I71.2	Thoracic aortic aneurysm, without mention of rupture
I71.3	Abdominal aortic aneurysm, ruptured
I71.4	Abdominal aortic aneurysm, without mention of rupture
I71.5	Thoracoabdominal aortic aneurysm, ruptured
I71.6	Thoracoabdominal aortic aneurysm, without mention of rupture
I71.8	Aortic aneurysm of unspecified site, ruptured
I71.9	Aortic aneurysm of unspec site, without mention of rupture
I73.1	Thromboangiitis obliterans [Buerger]
I73.8	Other specified peripheral vascular diseases
I73.9	Peripheral vascular disease, unspecified
I74.2	Embolism and thrombosis of arteries of upper extremities
I74.3	Embolism and thrombosis of arteries of lower extremities
I74.4	Embolism and thrombosis of arteries of extremities, unspec
I74.5	Embolism and thrombosis of iliac artery
I74.8	Embolism and thrombosis of other arteries
I74.9	Embolism and thrombosis of unspecified artery
I79.2	Peripheral angiopathy in diseases classified elsewhere
I79.8	Oth disord arteries, arterioles & capillaries in diseases CE
G45	Transient cerebral ischaemic attacks and related syndromes
G45.0	Vertebro-basilar artery syndrome
G45.1	Carotid artery syndrome (hemispheric)
G45.2	Multiple and bilateral precerebral artery syndromes
G45.3	Amaurosis fugax
G45.4	Transient global amnesia
G45.8	Other transient cerebral ischaemic attacks and related synd
G45.9	Transient cerebral ischaemic attack, unspecified
G46	Vascular syndromes of brain in cerebrovascular diseases
G46.0	Middle cerebral artery syndrome
G46.1	Anterior cerebral artery syndrome
G46.2	Posterior cerebral artery syndrome
G46.3	Brain stem stroke syndrome
G46.4	Cerebellar stroke syndrome
G46.5	Pure motor lacunar syndrome
G46.6	Pure sensory lacunar syndrome
G46.7	Other lacunar syndromes
G46.8	Oth vascular syndromes of brain in cerebrovascular dis
I60	Subarachnoid haemorrhage
I60.0	Subarachnoid haemorrhage from carotid siphon and bifurcation
I60.1	Subarachnoid haemorrhage from middle cerebral artery
I60.2	Subarachnoid haemorrhage from anterior communicating artery
I60.3	Subarachnoid haemorrhage from posterior communicating artery
I60.4	Subarachnoid haemorrhage from basilar artery
I60.5	Subarachnoid haemorrhage from vertebral artery
I60.6	Subarachnoid haemorrhage from other intracranial arteries
I60.7	Subarachnoid haemorrhage from intracranial artery, unspec
I60.8	Other subarachnoid haemorrhage
I60.9	Subarachnoid haemorrhage, unspecified
I61	Intracerebral haemorrhage
I61.0	Intracerebral haemorrhage in hemisphere, subcortical
I61.1	Intracerebral haemorrhage in hemisphere, cortical
I61.2	Intracerebral haemorrhage in hemisphere, unspecified
I61.3	Intracerebral haemorrhage in brain stem
I61.4	Intracerebral haemorrhage in cerebellum
I61.5	Intracerebral haemorrhage, intraventricular
I61.6	Intracerebral haemorrhage, multiple localized
I61.8	Other intracerebral haemorrhage
I61.9	Intracerebral haemorrhage, unspecified
I62	Other nontraumatic intracranial haemorrhage
I62.0	Subdural haemorrhage (acute)(nontraumatic)
I62.1	Nontraumatic extradural haemorrhage
I62.9	Intracranial haemorrhage (nontraumatic), unspecified
I63	Cerebral infarction
I63.0	Cerebral infarct due to thrombosis of precerebral arteries
I63.1	Cerebral infarction due to embolism of precerebral arteries
I63.2	Cereb infarct due unsp occlusion or stenos precerebrl arts
I63.3	Cerebral infarction due to thrombosis of cerebral arteries
I63.4	Cerebral infarction due to embolism of cerebral arteries
I63.5	Cerebrl infarct due unspec occlusion or stenos cerebrl arts
I63.6	Cereb infarct due cerebral venous thrombosis, nonpyogenic
I63.8	Other cerebral infarction
I63.9	Cerebral infarction, unspecified
I64	Stroke, not specified as haemorrhage or infarction
I65	Occlusion/stenos precerebral arts not result cerebrl infarct
I65.0	Occlusion and stenosis of vertebral artery
I65.1	Occlusion and stenosis of basilar artery
I65.2	Occlusion and stenosis of carotid artery
I65.3	Occlusion and stenosis of multip and bilat precerebrl arts
I65.8	Occlusion and stenosis of other precerebral artery
I65.9	Occlusion and stenosis of unspecified precerebral artery
I66	Occlusion/stenosis cerebral arts not result cerebral infarct
I66.0	Occlusion and stenosis of middle cerebral artery
I66.1	Occlusion and stenosis of anterior cerebral artery
I66.2	Occlusion and stenosis of posterior cerebral artery
I66.3	Occlusion and stenosis of cerebellar arteries
I66.4	Occlusion and stenosis of multiple and bilat cerebrl arts
I66.8	Occlusion and stenosis of other cerebral artery
I66.9	Occlusion and stenosis of unspecified cerebral artery
I67	Other cerebrovascular diseases
I67.0	Dissection of cerebral arteries, nonruptured
I67.1	Cerebral aneurysm, nonruptured
I67.2	Cerebral atherosclerosis
I67.3	Progressive vascular leukoencephalopathy
I67.4	Hypertensive encephalopathy
I67.5	Moyamoya disease
I67.6	Nonpyogenic thrombosis of intracranial venous system
I67.7	Cerebral arteritis, not elsewhere classified
I67.8	Other specified cerebrovascular diseases
I67.9	Cerebrovascular disease, unspecified
I68	Cerebrovascular disorders in diseases classified elsewhere
I68.0	Cerebral amyloid angiopathy
I68.1	Cerebral arteritis in infect & parasit dis classif elsewh
I68.2	Cerebral arteritis in other diseases classified elsewhere
I68.8	Other cerebrovascular disorders in diseases EC
I69	Sequelae of cerebrovascular disease
I69.0	Sequelae of subarachnoid haemorrhage
I69.1	Sequelae of intracerebral haemorrhage
I69.2	Sequelae of other nontraumatic intracranial haemorrhage
I69.3	Sequelae of cerebral infarction
I69.4	Sequelae of stroke, not spec as haemorrhage or infarction
I69.8	Sequelae of other and unspecified cerebrovascular diseases
G30	Alzheimer's disease
G30.0	Alzheimer's disease with early onset
G30.1	Alzheimer's disease with late onset
G30.8	Other Alzheimer's disease
G30.9	Alzheimer's disease, unspecified
F00	Dementia in Alzheimer's disease
F00.0	Dementia in Alzheimer's disease with early onset
F00.1	Dementia in Alzheimer's disease with late onset
F00.2	Dementia in Alzheimer's disease, atypical or mixed type
F00.9	Dementia in Alzheimer's disease, unspecified
F01	Vascular dementia
F01.0	Vascular dementia of acute onset
F01.1	Multi-infarct dementia
F01.2	Subcortical vascular dementia
F01.3	Mixed cortical and subcortical vascular dementia
F01.8	Other vascular dementia
F01.9	Vascular dementia, unspecified
F02	Dementia in other diseases classified elsewhere
F02.0	Dementia in Pick's disease
F02.1	Dementia in Creutzfeldt-Jakob disease
F02.2	Dementia in Huntington's disease
F02.3	Dementia in Parkinson's disease
F02.8	Dementia in other specified diseases classified elsewhere
F03	Unspecified dementia
F05.1	Delirium superimposed on dementia
J40	Bronchitis, not specified as acute or chronic
J41	Simple and mucopurulent chronic bronchitis
J41.0	Simple chronic bronchitis
J41.1	Mucopurulent chronic bronchitis
J41.8	Mixed simple and mucopurulent chronic bronchitis
J42	Unspecified chronic bronchitis
J43	Emphysema
J43.0	MacLeod's syndrome
J43.1	Panlobular emphysema
J43.2	Centrilobular emphysema
J43.8	Other emphysema
J43.9	Emphysema, unspecified
J44	Other chronic obstructive pulmonary disease
J44.0	Chronic obstruct pulmonary dis with acute lower resp infec
J44.1	Chron obstruct pulmonary dis wth acute exacerbation, unspec
J44.8	Other specified chronic obstructive pulmonary disease
J44.9	Chronic obstructive pulmonary disease, unspecified
J45	Asthma
J45.0	Predominantly allergic asthma
J45.1	Nonallergic asthma
J45.8	Mixed asthma
J45.9	Asthma, unspecified
J46	Status asthmaticus
J47	Bronchiectasis
J60	Coalworker's pneumoconiosis
J61	Pneumoconiosis due to asbestos and other mineral fibres
J62	Pneumoconiosis due to dust containing silica
J62.0	Pneumoconiosis due to talc dust
J62.8	Pneumoconiosis due to other dust containing silica
J63	Pneumoconiosis due to other inorganic dusts
J63.0	Aluminosis (of lung)
J63.1	Bauxite fibrosis (of lung)
J63.2	Berylliosis
J63.3	Graphite fibrosis (of lung)
J63.4	Siderosis
J63.5	Stannosis
J63.8	Pneumoconiosis due to other specified inorganic dusts
J64	Unspecified pneumoconiosis
J65	Pneumoconiosis associated with tuberculosis
J66	Airway disease due to specific organic dust
J66.0	Byssinosis
J66.1	Flax-dresser's disease
J66.2	Cannabinosis
J66.8	Airway disease due to other specific organic dusts
J67	Hypersensitivity pneumonitis due to organic dust
J67.0	Farmer's lung
J67.1	Bagassosis
J67.2	Bird fancier's lung
J67.3	Suberosis
J67.4	Maltworker's lung
J67.5	Mushroom-worker's lung
J67.6	Maple-bark-stripper's lung
J67.7	Air-conditioner and humidifier lung
J67.8	Hypersensitivity pneumonitis due to other organic dusts
J67.9	Hypersensitivity pneumonitis due to unspecified organic dust
J68.4	Chron resp condition due chemicals gas fume vapor
J70.1	Chronic and other pulmonary manifestations due to radiation
J70.3	Chronic drug-induced interstitial lung disorders
J84.1	Other interstitial pulmonary diseases with fibrosis
J92.0	Pleural plaque with presence of asbestos
J96.1	Chronic respiratory failure
J98.2	Interstitial emphysema
J98.3	Compensatory emphysema
M05	Seropositive rheumatoid arthritis
M05.0	Felty's syndrome
M05.1	Rheumatoid lung disease
M05.2	Rheumatoid vasculitis
M05.3	Rheumatoid arthritis with involvement of oth organs and sys
M05.8	Other seropositive rheumatoid arthritis
M05.9	Seropositive rheumatoid arthritis, unspecified
M06	Other rheumatoid arthritis
M06.0	Seronegative rheumatoid arthritis
M06.1	Adult-onset Still's disease
M06.2	Rheumatoid bursitis
M06.3	Rheumatoid nodule
M06.4	Inflammatory polyarthropathy
M06.8	Other specified rheumatoid arthritis
M06.9	Rheumatoid arthritis, unspecified
M08	Juvenile arthritis
M08.0	Juvenile rheumatoid arthritis
M08.1	Juvenile ankylosing spondylitis
M08.2	Juvenile arthritis with systemic onset
M08.3	Juvenile polyarthritis (seronegative)
M08.4	Pauciarticular juvenile arthritis
M08.8	Other juvenile arthritis
M08.9	Juvenile arthritis, unspecified
M09	Juvenile arthritis in diseases classified elsewhere
M09.0	Juvenile arthritis in psoriasis
M09.1	Juvenile arthritis in Crohn's disease [reg enteritis]
M09.2	Juvenile arthritis in ulcerative colitis
M09.8	Juvenile arthritis in other diseases classified elsewhere
M30	Polyarteritis nodosa and related conditions
M30.0	Polyarteritis nodosa
M30.1	Polyarteritis with lung involvement [Churg-Strauss]
M30.2	Juvenile polyarteritis
M30.3	Mucocutaneous lymph node syndrome [Kawasaki]
M30.8	Other conditions related to polyarteritis nodosa
M31	Other necrotizing vasculopathies
M31.0	Hypersensitivity angiitis
M31.1	Thrombotic microangiopathy
M31.2	Lethal midline granuloma
M31.3	Wegener's granulomatosis
M31.4	Aortic arch syndrome [Takayasu]
M31.5	Giant cell arteritis with polymyalgia rheumatica
M31.6	Other giant cell arteritis
M31.8	Other specified necrotizing vasculopathies
M31.9	Necrotizing vasculopathy, unspecified
M32	Systemic lupus erythematosus
M32.0	Drug-induced systemic lupus erythematosus
M32.1	Systemic lupus erythematosus with organ or sys involv
M32.8	Other forms of systemic lupus erythematosus
M32.9	Systemic lupus erythematosus, unspecified
M33	Dermatopolymyositis
M33.0	Juvenile dermatomyositis
M33.1	Other dermatomyositis
M33.2	Polymyositis
M33.9	Dermatopolymyositis, unspecified
M34	Systemic sclerosis
M34.0	Progressive systemic sclerosis
M34.1	CR(E)ST syndrome
M34.2	Systemic sclerosis induced by drugs and chemicals
M34.8	Other forms of systemic sclerosis
M34.9	Systemic sclerosis, unspecified
M35	Other systemic involvement of connective tissue
M35.0	Sicca syndrome [Sjogren]
M35.1	Other overlap syndromes
M35.2	Behcet's disease
M35.3	Polymyalgia rheumatica
M35.4	Diffuse (eosinophilic) fasciitis
M35.5	Multifocal fibrosclerosis
M35.6	Relapsing panniculitis [Weber-Christian]
M35.7	Hypermobility syndrome
M35.8	Other specified systemic involvement of connective tissue
M35.9	Systemic involvement of connective tissue, unspecified
M36	Systemic disorders of connective tissue in diseases EC
M36.0	Dermato(poly)myositis in neopastic disease
M36.1	Arthropathy in neopastic disease
M36.2	Haemophilic arthropathy
M36.3	Arthropathy in other blood disorders
M36.4	Arthropathy in hypersensitivity reactions EC
M36.8	Systemic disord of connective tissue in other diseases EC
D86	Sarcoidosis
D86.0	Sarcoidosis of lung
D86.1	Sarcoidosis of lymph nodes
D86.2	Sarcoidosis of lung with sarcoidosis of lymph nodes
D86.3	Sarcoidosis of skin
D86.8	Sarcoidosis of other and combined sites
D86.9	Sarcoidosis, unspecified
K22.1	Ulcer of oesophagus
K25	Gastric ulcer
K25.0	Gastric ulcer, acute with haemorrhage
K25.1	Gastric ulcer, acute with perforation
K25.2	Gastric ulcer, acute with both haemorrhage and perforation
K25.3	Gastric ulcer, acute without haemorrhage or perforation
K25.4	Gastric ulcer, chronic or unspecified with haemorrhage
K25.5	Gastric ulcer, chronic or unspecified with perforation
K25.6	Chronic or unspecified with both haemorrhage and perforation
K25.7	Gastric ulcer, chronic without haemorrhage or perforation
K25.9	Unspec as acute or chronic w'out haemorrhage or perforation
K26	Duodenal ulcer
K26.0	Duodenal ulcer, acute with haemorrhage
K26.1	Duodenal ulcer, acute with perforation
K26.2	Duodenal ulcer, acute with both haemorrhage and perforation
K26.3	Duodenal ulcer, acute without haemorrhage or perforation
K26.4	Duodenal ulcer, chronic or unspecified with haemorrhage
K26.5	Duodenal ulcer, chronic or unspecified with perforation
K26.6	Chronic or unspecified with both haemorrhage and perforation
K26.7	Duodenal ulcer, chronic without haemorrhage or perforation
K26.9	Unspec as acute or chronic w'out haemorrhage or perforation
K27	Peptic ulcer, site unspecified
K27.0	Peptic ulcer, acute with haemorrhage
K27.1	Peptic ulcer, acute with perforation
K27.2	Peptic ulcer, acute with both haemorrhage and perforation
K27.3	Peptic ulcer, acute without haemorrhage or perforation
K27.4	Peptic ulcer, chronic or unspecified with haemorrhage
K27.5	Peptic ulcer, chronic or unspecified with perforation
K27.6	Chronic or unspecified with both haemorrhage and perforation
K27.7	Peptic ulcer, chronic without haemorrhage or perforation
K27.9	Unspec as acute or chronic w'out haemorrhage or perforation
K28	Gastrojejunal ulcer
K28.0	Gastrojejunal ulcer, acute with haemorrhage
K28.1	Gastrojejunal ulcer, acute with perforation
K28.2	Acute with both haemorrhage and perforation
K28.3	Acute without haemorrhage or perforation
K28.4	Gastrojejunal ulcer, chronic or unspecified with haemorrhage
K28.5	Gastrojejunal ulcer, chronic or unspecified with perforation
K28.6	Chronic or unspecified with both haemorrhage and perforation
K28.7	Chronic without haemorrhage or perforation
K28.9	Unspec as acute or chronic w'out haemorrhage or perforation
B18	Chronic viral hepatitis
B18.0	Chronic viral hepatitis B with delta-agent
B18.1	Chronic viral hepatitis B without delta-agent
B18.2	Chronic viral hepatitis C
B18.8	Other chronic viral hepatitis
B18.9	Chronic viral hepatitis, unspecified
K70.0	Alcoholic fatty liver
K70.1	Alcoholic hepatitis
K70.2	Alcoholic fibrosis and sclerosis of liver
K70.3	Alcoholic cirrhosis of liver
K70.9	Alcoholic liver disease, unspecified
K71	Toxic liver disease
K71.0	Toxic liver disease with cholestasis
K71.1	Toxic liver disease with hepatic necrosis
K71.2	Toxic liver disease with acute hepatitis
K71.3	Toxic liver disease with chronic persistent hepatitis
K71.4	Toxic liver disease with chronic lobular hepatitis
K71.5	Toxic liver disease with chronic active hepatitis
K71.6	Toxic liver disease with hepatitis, not elsewhere classified
K71.7	Toxic liver disease with fibrosis and cirrhosis of liver
K71.8	Toxic liver disease with other disorders of liver
K71.9	Toxic liver disease, unspecified
K73	Chronic hepatitis, not elsewhere classified
K73.0	Chronic persistent hepatitis, not elsewhere classified
K73.1	Chronic lobular hepatitis, not elsewhere classified
K73.2	Chronic active hepatitis, not elsewhere classified
K73.8	Other chronic hepatitis, not elsewhere classified
K73.9	Chronic hepatitis, unspecified
K74	Fibrosis and cirrhosis of liver
K74.0	Hepatic fibrosis
K74.1	Hepatic sclerosis
K74.2	Hepatic fibrosis with hepatic sclerosis
K74.3	Primary biliary cirrhosis
K74.4	Secondary biliary cirrhosis
K74.5	Biliary cirrhosis, unspecified
K74.6	Other and unspecified cirrhosis of liver
K76.0	Fatty (change of) liver, not elsewhere classified
G81	Hemiplegia
G81.0	Flaccid hemiplegia
G81.1	Spastic hemiplegia
G81.9	Hemiplegia, unspecified
G82	Paraplegia and tetraplegia
G82.0	Flaccid paraplegia
G82.1	Spastic paraplegia
G82.2	Paraplegia, unspecified
G82.3	Flaccid tetraplegia
G82.4	Spastic tetraplegia
G82.5	Tetraplegia, unspecified
I12.0	Hypertensive renal disease with renal failure
I13.1	Hypertensive heart and renal disease with renal failure
I77.0	arteriovenous fistula, acquired
N16.5	renal tubulo-interstitial disorders in transplant rejection
N18.0	End-stage renal disease
N18.3	Chronic kidney disease, stage 3
N18.4	Chronic kidney disease, stage 4
N18.5	Chronic kidney disease, stage 5
N18.8	Other chronic renal failure
N18.9	Chronic renal failure, unspecified
N19	Unspecified kidney failure
T82.4	mechanical complication of vascular dialysis catheter
T86.1	kidney transplant failure and rejection
Y60.2	during kidney dialysis or other perfusion
Y61.2	during kidney dialysis or other perfusion
Y62.2	during kidney dialysis or other perfusion
Y84.1	kidney dialysis
Z49	care involving dialysis
Z49.0	preparatory care for dialysis
Z49.1	extracorporeal dialysis
Z49.2	other dialysis
Z94.0	kidney transplant status
Z99.2	dependence on renal dialysis
M14.2	Diabetic arthropathy
H28.0	Diabetic cataract
G59.0	Diabetic mononeuropathy
G63.2	Diabetic polyneuropathy
H36.0	Diabetic retinopathy
N08.3	Glomerular disorders in diabetes mellitus
E10.7	Insulin-dependent diabetes mellitus with multiple comps
E10.4	Insulin-dependent diabetes mellitus with neurological comps
E10.3	Insulin-dependent diabetes mellitus with ophthalmic comps
E10.6	Insulin-dependent diabetes mellitus with other spec comps
E10.5	Insulin-dependent diabetes mellitus with periph circ comps
E10.2	Insulin-dependent diabetes mellitus with renal complications
E10.8	Insulin-dependent diabetes mellitus with unspec comps
E11.6	Non-insulin-depend diabetes mellitus with other spec comp
E11.5	Non-insulin-depend diabetes mellitus with periph circ comp
E11.7	Non-insulin-dependent diabetes mellitus with multiple comps
E11.4	Non-insulin-dependent diabetes mellitus with neuro comps
E11.3	Non-insulin-dependent diabetes mellitus with ophthalm comps
E11.2	Non-insulin-dependent diabetes mellitus with renal comps
E11.8	Non-insulin-dependent diabetes mellitus with unspec comps
E14.7	Unspecified diabetes mellitus with multiple complications
E14.4	Unspecified diabetes mellitus with neurological comps
E14.3	Unspecified diabetes mellitus with ophthalmic complications
E14.6	Unspecified diabetes mellitus with other specified comps
E14.5	Unspecified diabetes mellitus with periph circulatory comps
E14.2	Unspecified diabetes mellitus with renal complications
E14.8	Unspecified diabetes mellitus with unspecified complications
C00	Malignant neoplasm of lip
C00.0	Malignant neoplasm of external upper lip
C00.1	Malignant neoplasm of external lower lip
C00.2	Malignant neoplasm of external lip, unspecified
C00.3	Malignant neoplasm of upper lip, inner aspect
C00.4	Malignant neoplasm of lower lip, inner aspect
C00.5	Malignant neoplasm of lip, unspecified, inner aspect
C00.6	Malignant neoplasm of commissure of lip
C00.8	Malignant neoplasm of overlapping lesion of lip
C00.9	Malignant neoplasm of lip, unspecified
C01	Malignant neoplasm of base of tongue
C02	Malignant neoplasm of other and unspecified parts of tongue
C02.0	Malignant neoplasm of dorsal surface tongue
C02.1	Malignant neoplasm of border of tongue
C02.2	Malignant neoplasm of ventral surface of tongue
C02.3	Malignant neo of anterior two-thirds of tongue, part uns
C02.4	Malignant neoplasm of lingual tonsil
C02.8	Malignant neoplasm of overlapping lesion of tongue
C02.9	Malignant neoplasm of tongue, unspecified
C03	Malignant neoplasm of gum
C03.0	Malignant neoplasm of upper gum
C03.1	Malignant neoplasm of lower gum
C03.9	Malignant neoplasm of gum unspecified
C04	Malignant neoplasm of floor of mouth
C04.0	Malignant neoplasm of floor of anterior floor of mouth
C04.1	Malignant neoplasm of lateral floor of mouth
C04.8	Malignant neoplasm, overlapping lesion of floor of mouth
C04.9	Malignant neoplasm of floor of mouth, floor of mouth, unspec
C05	Malignant neoplasm of palate
C05.0	Malignant neoplasm of hard palate
C05.1	Malignant neoplasm of soft palate
C05.2	Malignant neoplasm of uvula
C05.8	Malignant neoplasm, overlapping lesion of palate
C05.9	Malignant neoplasm of palate, unspecified
C06	Malignant neoplasm of other and unspecified parts of mouth
C06.0	Malignant neoplasm cheek mucosa
C06.1	Malignant neoplasm of vestibule of mouth
C06.2	Malignant neoplasm of retromolar area
C06.8	Malignant neoplasm, overlap les of oth & unsp part of mouth
C06.9	Malignant neoplasm of part of mouth, unspecified
C07	Malignant neoplasm of parotid gland
C08	Maligt neoplasm of oth and unspec major saliv glands
C08.0	Malignant neoplasm of submandibular gland
C08.1	Malignant neoplasm of sublingual gland
C08.8	Malignant neoplasm, overlapping lesion of major saliv gland
C08.9	Malignant neoplasm of major salivary gland, unspecified
C09	Malignant neoplasm of tonsil
C09.0	Malignant neoplasm tonsillar fossa
C09.1	Malig neo of tonsillar pillar (anterior)(posterior)
C09.8	Malignant neoplasm of overlapping lesion of tonsil
C09.9	Malignant neoplasm of tonsil unspecified
C10	Malignant neoplasm of oropharynx
C10.0	Malignant neoplasm of vallecula
C10.1	Malignant neoplasm of anterior surface of epiglottis
C10.2	Malignant neoplasm of lateral wall of oropharynx
C10.3	Malignant neoplasm of posterior wall of oropharynx
C10.4	Malignant neoplasm of branchial cleft
C10.8	Malignant neoplasm overlapping lesion of oropharynx
C10.9	Malignant neoplasm of oropharynx unspecified
C11	Malignant neoplasm of nasopharynx
C11.0	Malignant neoplasm of superior wall of nasopharynx
C11.1	Malignant neoplasm of posterior wall of nasopharynx
C11.2	Malignant neoplasm of lateral wall of nasopharynx
C11.3	Malignant neoplasm of anterior wall of nasopharynx
C11.8	Malignant neoplasm overlapping lesion of nasopharynx
C11.9	Malignant neoplasm of nasopharynx unspecified
C12	Malignant neoplasm of pyriform sinus
C13	Malignant neoplasm of hypopharynx
C13.0	Malignant neoplasm of hypopharynx, postcricoid region
C13.1	Malig neoplasm aryepiglottic fold, hypopharyngeal aspect
C13.2	Malignant neoplasm posterior wall of hypopharynx
C13.8	Malignant neoplasm overlapping lesion of hypopharynx
C13.9	Malignant neoplasm of hypopharynx unspecified
C14	Mal neo oth ill-def sites lip/oral cavity/pharynx
C14.0	Malignant neoplasm of pharynx, unsp
C14.2	Malignant neoplasm of Waldeyer's ring
C14.8	Malig neo, overlapping lesion of lip, oral cavity & pharynx
C15	Malignant neoplasm of oesophagus
C15.0	Malignant neoplasm of cervical part of oesophagus
C15.1	Malignant neoplasm of thoracic part of oesophagus
C15.2	Malignant neo of abdominal part of oesophagus
C15.3	Malignant neoplasm of upper third of oesophagus
C15.4	Malignant neoplasm of middle third of oesophagus
C15.5	Malignant neoplasm of lower third of oesophagus
C15.8	Malignant neoplasm overlapping lesion of oesophagus
C15.9	Malignant neoplasm of oesophagus unspecified
C16	Malignant neoplasm of stomach
C16.0	Malignant neoplasm of cardia of stomach
C16.1	Malignant neoplasm of fundus of stomach
C16.2	Malignant neoplasm of body of stomach
C16.3	Malignant neoplasm of pyloric antrum
C16.4	Malignant neoplasm of pylorus
C16.5	Malignant neoplasm of lesser curvature of stomach, unsp
C16.6	Malignant neoplasm of greater curvature of stomach, unsp
C16.8	Malignant neoplasm overlapping lesion of stomach
C16.9	Malignant neoplasm of stomach, unspecified
C17	Malignant neoplasm of small intestine
C17.0	Malignant neoplasm of small intestine, duodenum
C17.1	Malignant neoplasm of small intestine, jejunum
C17.2	Malignant neoplasm of small intestine, ileum
C17.3	Malignant neoplasm of small intestine, Meckel's diverticulum
C17.8	Malignant neoplasm overlapping lesion of small intestine
C17.9	Malignant neoplasm of small intestine, unspecified
C18	Malignant neoplasm of colon
C18.0	Malignant neoplasm of caecum
C18.1	Malignant neoplasm of appendix
C18.2	Malignant neoplasm of ascending colon
C18.3	Malignant neoplasm of hepatic flexure
C18.4	Malignant neoplasm of transverse colon
C18.5	Malignant neoplasm of splenic flexure
C18.6	Malignant neoplasm of descending colon
C18.7	Malignant neoplasm of sigmoid colon
C18.8	Malignant neoplasm overlapping lesion of colon
C18.9	Malignant neoplasm of colon, unspecified
C19	Malignant neoplasm of rectosigmoid junction
C20	Malignant neoplasm of rectum
C21	Malignant neoplasm of anus and anal canal
C21.0	Malignant neoplasm of anus, unspecified
C21.1	Malignant neoplasm of anal canal
C21.2	Malignant neoplasm of cloacogenic zone
C21.8	Malig neo, overlapping lesion of rectum, anus and anal canal
C22	Malignant neoplasm of liver and intrahepatic bile ducts
C22.0	Malignant neoplasm, liver cell carcinoma
C22.1	Malignant neoplasm, intrahep bile duct carcinoma
C22.2	Malignant neoplasm, hepatoblastoma
C22.3	Malignant neoplasm, angiosarcoma of liver
C22.4	Malignant neoplasm, other sarcomas of liver
C22.7	Malignant neoplasm, oth spec carcinomas of liver
C22.9	Malignant neoplasm, liver, unspecified
C23	Malignant neoplasm of gallbladder
C24	Maligt neoplasm of other and unspec parts biliary tract
C24.0	Malignant neoplasm of extrahepatic bile duct
C24.1	Malignant neoplasm of Ampulla of Vater
C24.8	Malignant neoplasm overlapping lesion of biliary tract
C24.9	Malignant neoplasm of biliary tract, unspecified
C25	Malignant neoplasm of pancreas
C25.0	Malignant neoplasm of head of pancreas
C25.1	Malignant neoplasm of body of pancreas
C25.2	Malignant neoplasm of tail of pancreas
C25.3	Malignant neoplasm of pancreatic duct
C25.4	Malignant neoplasm of endocrine pancreas
C25.7	Malignant neoplasm of other parts of pancreas
C25.8	Malignant neoplasm, overlapping lesion of pancreas
C25.9	Malignant neoplasm of pancreas, unspecified
C26	Malignant neoplasm of other and ill-defined digestive organs
C26.0	Malignant neoplasm of intestinal tract, part unsp
C26.1	Malignant neoplasm of spleen
C26.8	Malignant neoplasm, overlapping lesion of digestive system
C26.9	Malignant neoplasm of ill-def sites within digestive system
C30	Malignant neoplasm of nasal cavity and middle ear
C30.0	Malignant neoplasm of nasal cavity
C30.1	Malignant neoplasm of middle ear
C31	Malignant neoplasm of accessory sinuses
C31.0	Malignant neoplasm of maxillary sinus
C31.1	Malignant neoplasm of ethmoidal sinus
C31.2	Malignant neoplasm of frontal sinus
C31.3	Malignant neoplasm of sphenoidal sinus
C31.8	Malignant neoplasm, overlapping lesion accessory sinuses
C31.9	Malignant neoplasm of accessory sinus, unsp
C32	Malignant neoplasm of larynx
C32.0	Malignant neoplasm of glottis
C32.1	Malignant neoplasm of supraglottis
C32.2	Malignant neoplasm of subglottis
C32.3	Malignant neoplasm of laryngeal cartilage
C32.8	Malignant neoplasm, overlapping lesion of larynx
C32.9	Malignant neoplasm of larynx, unspecified
C33	Malignant neoplasm of trachea
C34	Malignant neoplasm of bronchus and lung
C34.0	Malignant neoplasm of main bronchus
C34.1	Malignant neoplasm of upper lobe, bronchus or lung
C34.2	Malignant neoplasm of middle lobe, bronchus or lung
C34.3	Malignant neoplasm of lower lobe, bronchus or lung
C34.8	Malignant neoplasm of overlap les of bronchus & lung
C34.9	Malignant neoplasm of bronchus or lung, unspec
C37	Malignant neoplasm of thymus
C38	Malignant neoplasm of heart, mediastinum and pleura
C38.0	Malignant neoplasm of heart, mediastinum & pleura, heart
C38.1	Malignant neoplasm of anterior mediastinum
C38.2	Malignant neoplasm of posterior mediastinum
C38.3	Malig neo heart, mediastinum & pleura,mediastinum,part unsp
C38.4	Malignant neoplasm of pleura
C38.8	Malig neo, overlapping lesion of heart, mediastinum & pleura
C39	Malig neo oth + ill-def sites resp sys + intrathorac orgs
C39.0	Malignant neoplasm of upper respiratory tract, part unsp
C39.8	Malignant neoplasm, overlap lesion of resp & intrathor orgs
C39.9	Malignant neoplasm of ill-def sites within the resp sys
C40	Malignant neoplasm of bone and articular cartilage of limbs
C40.0	Malignant neoplasm of scapula and long bones of upper limb
C40.1	Malignant neoplasm of short bones of upper limb
C40.2	Malignant neoplasm of long bones of lower limb
C40.3	Malignant neoplasm of short bones of lower limb
C40.8	Malignant neoplasm, overlap les bone and artic cart of limbs
C40.9	Malignant neoplasm of bone and artic cart of limb, unsp
C41	Malig neo bone + articular cartilage of oth + unspeci sites
C41.0	Malignant neoplasm of bones of skull and face
C41.1	Malignant neoplasm of mandible
C41.2	Malignant neoplasm of vertebral column
C41.3	Malignant neoplasm of ribs, sternum and clavicle
C41.4	Malignant neoplasm of sacrum and coccyx
C41.8	Malignant neoplasm, overlap lesion bon and articular cart
C41.9	Malignant neoplasm of bone and articular cartilage, unsp
C43	Malignant melanoma of skin
C43.0	Malignant melanoma of lip
C43.1	Malignant melanoma of eyelid, including canthus
C43.2	Malignant melanoma of ear and ext auricular canal
C43.3	Malignant melanoma of other and unspecified parts of face
C43.4	Malignant melanoma of scalp and neck
C43.5	Malignant melanoma of trunk
C43.6	Malignant melanoma of upper limb, including shoulder
C43.7	Malignant melanoma of lower limb, including hip
C43.8	Malignant melanoma of skin
C43.9	Malignant melanoma of skin, unsp
C44	Other malignant neoplasms of skin
C44.0	Other malignant neoplasms of skin of lip
C44.1	Other malignant neoplasms of skin of eyelid, incl canthus
C44.2	Oth malignant neoplasms of skin of ear & ext auricular canal
C44.3	Oth malignant neoplasm of skin of oth & unsp parts of face
C44.4	Other malignant neoplasms of skin of scalp and neck
C44.5	Other malignant neoplasms of skin of trunk
C44.6	Oth malignant neoplasms of skin of upper limb, incl shoulder
C44.7	Other malignant neoplasms of skin of lower limb, incl hip
C44.8	Other malignant neoplasms, overlapping lesion of skin
C44.9	Other malignant neoplasms of skin, unspecified
C45	Mesothelioma
C45.0	Mesothelioma of pleura
C45.1	Mesothelioma of peritoneum
C45.2	Mesothelioma of pericardium
C45.7	Mesothelioma of other sites
C45.9	Mesothelioma, unspecified
C46	Kaposi's sarcoma
C46.0	Kaposi's sarcoma of skin
C46.1	Kaposi's sarcoma of soft tissue
C46.2	Kaposi's sarcoma of palate
C46.3	Kaposi's sarcoma of lymph nodes
C46.7	Kaposi's sarcoma of other sites
C46.8	Kaposi's sarcoma of multiple organs
C46.9	Kaposi's sarcoma, unspecified
C47	Malignant neo peripheral nerves and autonomic nervous syst
C47.0	Malignant neoplasm of peripheral nerve of head, face & neck
C47.1	Malignant neoplasm of peripheral nerve,upp limb,incl should
C47.2	Malignant neoplasm of peripheral nerve of low limb, incl hip
C47.3	Malignant neoplasm of peripheral nerve of thorax
C47.4	Malignant neoplasm of peripheral nerve of abdomen
C47.5	Malignant neoplasm of peripheral nerve of pelvis
C47.6	Malignant neoplasm of peripheral nerve of trunk, unspec
C47.8	Malignant neoplasm,overlap lesion periph nerve & auton ns
C47.9	Malignant neoplasm periph nerve & autonomic ns, unspec
C48	Malignant neoplasm of retroperitoneum and peritoneum
C48.0	Malignant neoplasm of retroperitoneum
C48.1	Malignant neoplasm of spec parts of peritoneum
C48.2	Malignant neoplasm of peritoneum, unsp
C48.8	Malignant neoplasm of overlap lesion retroperit & peritoneum
C49	Malignant neoplasm of other connective and soft tissue
C49.0	Malignant neoplasm of conn and soft tiss head, face & neck
C49.1	Malignant neoplasm of conn and soft tiss upp limb,inc should
C49.2	Malignant neoplasm of conn and soft tiss,lower limb,inc hip
C49.3	Malignant neoplasm of conn and soft tiss of thorax
C49.4	Malignant neoplasm of conn and soft tiss of abdomen
C49.5	Malignant neoplasm of conn and soft tiss of pelvis
C49.6	Malignant neoplasm of conn and soft tiss of trunk, unsp
C49.8	Malignant neoplasm, overlap lesion connective & soft tiss
C49.9	Malignant neoplasm of connective and soft tissue, unsp
C50	Malignant neoplasm of breast
C50.0	Malignant neoplasm of nipple and areola
C50.1	Malignant neoplasm of central portion of breast
C50.2	Malignant neoplasm of upper-inner quadrant of breast
C50.3	Malignant neoplasm of lower-inner quadrant of breast
C50.4	Malignant neoplasm of upper-outer quadrant of breast
C50.5	Malignant neoplasm of lower-outer quadrant of breast
C50.6	Malignant neoplasm of axillary tail of breast
C50.8	Malignant neoplasm, overlapping lesion of breast
C50.9	Malignant neoplasm of breast, unspecified
C51	Malignant neoplasm of vulva
C51.0	Malignant neoplasm of labium majus
C51.1	Malignant neoplasm of labium minus
C51.2	Malignant neoplasm of clitoris
C51.8	Malignant neoplasm of overlapping lesion of vulva
C51.9	Malignant neoplasm of vulva, unspecified
C52	Malignant neoplasm of vagina
C53	Malignant neoplasm of cervix uteri
C53.0	Malignant neoplasm of endocervix
C53.1	Malignant neoplasm of exocervix
C53.8	Malignant neoplasm, overlapping lesion of cervix uteri
C53.9	Malignant neoplasm of cervix uteri, unsp
C54	Malignant neoplasm of corpus uteri
C54.0	Malignant neoplasm of isthmus uteri
C54.1	Malignant neoplasm of endometrium
C54.2	Malignant neoplasm of myometrium
C54.3	Malignant neoplasm of fundus uteri
C54.8	Malignant neoplasm overlapping lesion of corpus uteri
C54.9	Malignant neoplasm of corpus uteri, unsp
C55	Malignant neoplasm of uterus, part unspecified
C56	Malignant neoplasm of ovary
C57	Malignant neoplasm of other and unspec female genital orgs
C57.0	Malignant neoplasm of fallopian tube
C57.1	Malignant neoplasm of broad ligament
C57.2	Malignant neoplasm of round ligament
C57.3	Malignant neoplasm of parametrium
C57.4	Malignant neoplasm of uterine adnexa, unsp
C57.7	Malignant neoplasm of other specified female genital organs
C57.8	Malignant neoplasm, overlapping lesion female genital organs
C57.9	Malignant neoplasm of female genital organ, unspecified
C58	Malignant neoplasm of placenta
C60	Malignant neoplasm of penis
C60.0	Malignant neoplasm of prepuce
C60.1	Malignant neoplasm of glans penis
C60.2	Malignant neoplasm of body of penis
C60.8	Malignant neoplasm, overlapping lesion of penis
C60.9	Malignant neoplasm of penis, unspecified
C61	Malignant neoplasm of prostate
C62	Malignant neoplasm of testis
C62.0	Malignant neoplasm of undescended testis
C62.1	Malignant neoplasm of descended testis
C62.9	Malignant neoplasm of testis, unspecified
C63	Malignant neoplasm of other and unspec male genital organs
C63.0	Malignant neoplasm of epididymis
C63.1	Malignant neoplasm of spermatic cord
C63.2	Malignant neoplasm of scrotum
C63.7	Malignant neoplasm of other specified male genital orgs
C63.8	Malignant neoplasm, overlapping lesion male genital orgs
C63.9	Malignant neoplasm of male genital organ, unspecified
C64	Malignant neoplasm of kidney, except renal pelvis
C65	Malignant neoplasm of renal pelvis
C66	Malignant neoplasm of ureter
C67	Malignant neoplasm of bladder
C67.0	Malignant neoplasm of trigone of bladder
C67.1	Malignant neoplasm of dome of bladder
C67.2	Malignant neoplasm of lateral wall of bladder
C67.3	Malignant neoplasm of anterior wall of bladder
C67.4	Malignant neoplasm of posterior wall of bladder
C67.5	Malignant neoplasm of bladder neck
C67.6	Malignant neoplasm of ureteric orifice
C67.7	Malignant neoplasm of urachus
C67.8	Malignant neoplasm, overlapping lesion of bladder
C67.9	Malignant neoplasm of bladder, unspecified
C68	Malignant neoplasm of other and unspecified urinary organs
C68.0	Malignant neoplasm of urethra
C68.1	Malignant neoplasm of paraurethral gland
C68.8	Malignant neoplasm of overlapping lesion urinary organs
C68.9	Malignant neoplasm of urinary organ, unspecified
C69	Malignant neoplasm of eye and adnexa
C69.0	Malignant neoplasm of conjunctiva
C69.1	Malignant neoplasm of cornea
C69.2	Malignant neoplasm of retina
C69.3	Malignant neoplasm of choroid
C69.4	Malignant neoplasm of ciliary body
C69.5	Malignant neoplasm of lacrimal gland and duct
C69.6	Malignant neoplasm of orbit
C69.8	Malignant neoplasm, overlapping lesion eye and adnexa
C69.9	Malignant neoplasm of eye, unspecified
C70	Malignant neoplasm of meninges
C70.0	Malignant neoplasm of, cerebral meninges
C70.1	Malignant neoplasm of spinal meninges
C70.9	Malignant neoplasm of meninges, unspecified
C71	Malignant neoplasm of brain
C71.0	Malignant neoplasm of cerebrum, except lobes & ventricles
C71.1	Malignant neoplasm of cerebrum, frontal lobe
C71.2	Malignant neoplasm of cerebrum, temporal lobe
C71.3	Malignant neoplasm of cerebrum, parietal lobe
C71.4	Malignant neoplasm of cerebrum, occipital lobe
C71.5	Malignant neoplasm of cerebrum, cerebral ventricle
C71.6	Malignant neoplasm of cerebrum, cerebellum
C71.7	Malignant neoplasm of cerebrum, brain stem
C71.8	Malignant neoplasm of cerebrum, overlapping lesion of brain
C71.9	Malignant neoplasm of cerebrum, brain, unspecified
C72	Malig neopl spinal cord, cranial nerves & oth parts of CNS
C72.0	Malignant neoplasm of spinal cord
C72.1	Malignant neoplasm of cauda equina
C72.2	Malignant neoplasm of Olfactory nerve
C72.3	Malignant neoplasm of Optic nerve
C72.4	Malignant neoplasm of Acoustic nerve
C72.5	Malignant neoplasm of other and unspecified cranial nerves
C72.8	Malignant neoplasm, overlapping lesion brain&other part CNS
C72.9	Malignant neoplasm of Central Nervous System, unspecified
C73	Malignant neoplasm of thyroid gland
C74	Malignant neoplasm of adrenal gland
C74.0	Malignant neoplasm of cortex of adrenal gland
C74.1	Malignant neoplasm of medulla of adrenal gland
C74.9	Malignant neoplasm of adrenal gland, unsp
C75	Malignant neo other endocrine glands and related structures
C75.0	Malignant neoplasm of parathyroid gland
C75.1	Malignant neoplasm of pituitary gland
C75.2	Malignant neoplasm of craniopharyngeal duct
C75.3	Malignant neoplasm of pineal gland
C75.4	Malignant neoplasm of carotid body
C75.5	Malignant neoplasm of aortic body and other paraganglia
C75.8	Malignant neoplasm, pluriglandular involvment, unspecified
C75.9	Malignant neoplasm of endocrine gland, unspecified
C76	Malignant neoplasm of other and ill-defined sites
C76.0	Malignant neoplasm of head, face & neck
C76.1	Malignant neoplasm of thorax
C76.2	Malignant neoplasm of abdomen
C76.3	Malignant neoplasm of pelvis
C76.4	Malignant neoplasm of upper limb
C76.5	Malignant neoplasm of lower limb
C76.7	Malignant neoplasm of other ill-defined sites
C76.8	Malignant neoplasm, overlap lesion oth & ill-defined sites
C91	Lymphoid leukaemia
C91.0	Acute lymphoblastic leukaemia
C91.1	Chronic lymphocytic leukaemia
C91.2	Subacute lymphocytic leukaemia
C91.3	Prolymphocytic leukaemia
C91.4	Hairy-cell leukaemia
C91.5	Adult T-cell leukaemia
C91.7	Other lymphoid leukaemia
C91.9	Lymphoid leukaemia, unspecified
C92	Myeloid leukaemia
C92.0	Acute myeloid leukaemia
C92.1	Chronic myeloid leukaemia
C92.2	Subacute myeloid leukaemia
C92.3	Myeloid sarcoma
C92.4	Acute promyelocytic leukaemia
C92.5	Acute myelomonocytic leukaemia
C92.7	Other myeloid leukaemia
C92.9	Myeloid leukaemia, unspecified
C93	Monocytic leukaemia
C93.0	Acute monocytic leukaemia
C93.1	Chronic monocytic leukaemia
C93.2	Subacute monocytic leukaemia
C93.7	Other monocytic leukaemia
C93.9	Monocytic leukaemia, unspecified
C94	Other leukaemias of specified cell type
C94.0	Acute erythraemia & erythroleukaemia
C94.1	Chronic erythraemia
C94.2	Acute megakaryoblastic leukaemia
C94.3	Mast cell leukaemia
C94.4	Acute panmyelosis
C94.5	Acute myelofibrosis
C94.7	Other specified leukaemias
C95	Leukaemia of unspecified cell type
C95.0	Acute leukaemia of unsp cell type
C95.1	Chronic leukaemia unsp cell type
C95.2	Subacute leukaemia unsp cell type
C95.7	Other leukaemia unspecified cell type
C95.9	Leukaemia, unspecified
C81	Hodgkin's disease
C81.0	Hodgkin's disease, lymphocytic predominance
C81.1	Hodgkin's disease, nodular sclerosis
C81.2	Hodgkin's disease, mixed cellularity
C81.3	Hodgkin's disease, lymphocytic depletion
C81.7	Hodgkin's disease, other Hodgkin's disease
C81.9	Hodgkin's disease, Hodgkin's disease, unspecified
C82	Follicular [nodular] non-Hodgkin's lymphoma
C82.0	Follicular non-Hodgkin's small cleaved cell lymphoma
C82.1	Follicular non-Hodg mixed sml cleavd & lge cell lymphoma
C82.2	Follicular non-Hodgkin's large cell lymphoma
C82.7	Follicular non-Hodgkin's other types of lymphoma
C82.9	Follicular non-Hodgkin's unspecified lymphoma
C83	Diffuse non-Hodgkin's lymphoma
C83.0	Diffuse non-Hodgkin's small cell (diffuse)lymphoma
C83.1	Diffuse non-Hodgkin's small cleaved cell (diffuse) lymphoma
C83.2	Diffuse non-Hodgkin mixed sml & lge cell (diffuse) lymphoma
C83.3	Diffuse non-Hodgkin's large cell (diffuse) lymphoma
C83.4	Diffuse non-Hodgkin's immunoblastic (diffuse) lymphoma
C83.5	Diffuse non-Hodgkin's lymphoblastic (diffuse) lymphoma
C83.6	Diffuse non-Hodgkin's lymphoma undifferentiated (diffuse)
C83.7	Diffuse non-Hodgkin's lymphoma, Burkitt's tumour
C83.8	Other types of diffuse non-Hodgkin's lymphoma
C83.9	Diffuse non-Hodgkin's lymphoma, unspecified
C84	Peripheral and cutaneous T-cell lymphomas
C84.0	Peripheral and cutaneous T-cell lymphomas, mycosis fungoides
C84.1	Peripheral and cutaneous T-cell lymphomas, Sezary's disease
C84.2	Peripheral and cutaneous T-cell lymphomas, T-zone lymphoma
C84.3	Periph & cutan T-cell lymphomas, lymphoepithelioid lymphoma
C84.4	Periph & cutan T-cell lymphomas, peripheral T-cell lymphoma
C84.5	Periph & cutan T-cell lymphomas, oth & unsp T-cell lymphomas
C85	Other and unspecified types of non-Hodgkin's lymphoma
C85.0	Oth & unspec types of non-Hodgkin's lymphoma, lymphosarcoma
C85.1	Oth & unsp types non-Hodgkin's B-cell lymphoma, unsp
C85.7	Oth specified types of non-Hodgkin's lymphoma
C85.9	Non-Hodgkin's lymphoma, unspecified type
C88	Malignant immunoproliferative diseases
C88.0	Waldenstrom's macroglobulinaemia
C88.1	Alpha heavy chain disease
C88.2	Gamma heavy chain disease
C88.3	Malignant immunoproliferative small intestinal disease
C88.7	Other malignant immunoproliferative diseases
C88.9	Malignant immunoproliferative disease, unspecified
C96	Oth & unspec malig neop lymphoid, haematapoietic & rel tiss
C96.0	Letterer-Siwe disease
C96.1	Malignant histiocytosis
C96.2	Malignant mast cell tumour
C96.3	True histiocyt lymphoma
C96.7	Oth spec malig neop lymphoid h'poietic & related tissue
C96.9	Malig neop lymphoid haematopoietic and related tissue unspec
C90	Multiple myeloma and malignant plasma cell neoplasms
C90.0	Multiple myeloma
C90.1	Plasma cell leukaemia
C90.2	Malignant plasma cell neoplasm, extramedullary plasmacytoma
B15.0	Hepatitis A with hepatic coma
B16.0	Acute hep B with delta-agent (coinfection) with hep coma
B16.2	Acute hepatitis B without delta-agent with hepatic coma
B19.0	Unspecified viral hepatitis hepatic with coma
K70.4	Alcoholic hepatic failure
K72	Hepatic failure, not elsewhere classified
K76.6	Portal hypertension
K76.7	Hepatorenal syndrome
I85	Oesophageal varices
I85.0	Oesophageal varices with bleeding
I85.9	Oesophageal varices without bleeding
C77	Secondary and unspecified malignant neoplasm of lymph nodes
C77.0	Sec & uns malig neoplasm of lymph nodes of head, face & neck
C77.1	Sec & uns malignant neoplasm of intrathoracic lymph nodes
C77.2	Sec & uns malignant neoplasm of intra-abdominal lymph nodes
C77.3	Sec & uns malig neoplasm of axillary & upp limb lymph nodes
C77.4	Sec & uns malig neoplasm of inguinal & low limb lymph nodes
C77.5	Sec & uns malignant neoplasm of intrapelvic lymph nodes
C77.8	Sec & uns malig neoplasm of lymph nodes of multiple regions
C77.9	Sec & uns malignant neoplasm of lymph node, unspecified
C78	Sec malignant neoplasm of respiratory and digestive organs
C78.0	Secondary malignant neoplasm of lung
C78.1	Secondary malignant neoplasm of mediastinum
C78.2	Secondary malignant neoplasm of pleura
C78.3	Secondary malignant neoplasm of oth & unsp respiratory orgs
C78.4	Secondary malignant neoplasm of small intestine
C78.5	Secondary malignant neoplasm of large intest & rectum
C78.6	Secondary malignant neoplasm of retroperitoneum & peritoneum
C78.7	Secondary malignant neoplasm of liver
C78.8	Secondary malignant neoplasm of other & unsp digestive orgs
C79	Secondary malignant neoplasm of other sites
C79.0	Secondary malignant neoplasm of kidney & renal pelvis
C79.1	Secondary malignant neoplasm of oth & uns urinary organs
C79.2	Secondary malignant neoplasm of skin
C79.3	Secondary malignant neoplasm of brain & cerebral meninges
C79.4	Secondary malignant neoplasm of oth & unsp parts nervous sys
C79.5	Secondary malignant neoplasm of bone and bone marrow
C79.6	Secondary malignant neoplasm of ovary
C79.7	Secondary malignant neoplasm of adrenal gland
C79.8	Secondary malignant neoplasm of other specified sites
C80	Malignant neoplasm without specification of site
B20	Human immunodef virus dis result infectious parasitic dis
B20.0	HIV disease resulting in mycobacterial infection
B20.1	HIV disease resulting in other bacterial infections
B20.2	HIV disease resulting in cytomegaloviral disease
B20.3	HIV disease resulting in other viral infections
B20.4	HIV disease resulting in candidiasis
B20.5	HIV disease resulting in other mycoses
B20.6	HIV disease resulting in Pneumocystis carinii pneumonia
B20.7	HIV disease resulting in multiple infections
B20.8	HIV dis resulting in oth infectious and parasitic dis
B20.9	HIV disease resulting in unspec infectious or parasitic dis
B21	Human immunodef virus dis resulting malignant neopl
B21.0	HIV disease resulting in Kaposi's sarcoma
B21.1	HIV disease resulting in Burkitt's lymphoma
B21.2	HIV dis resulting oth types of non-Hodgkin's lymphoma
B21.3	HIV dis result oth mal neo lymphoid haematopoietic rel tis
B21.7	HIV disease resulting in multiple malignant neoplasms
B21.8	HIV disease resulting in other malignant neoplasms
B21.9	HIV disease resulting in unspecified malignant neoplasm
B22	Human immunodef virus dis resulting in other spec dis
B22.0	HIV disease resulting in encephalopathy
B22.1	HIV disease resulting in lymphoid interstitial pneumonitis
B22.2	HIV disease resulting in wasting syndrome
B22.7	HIV dis resulting in multiple diseases classif elsewhere
B23	Human immunodef virus dis resulting in other conditions
B23.0	Acute HIV infection syndrome
B23.1	HIV dis result (persistent) generalized lymphadenopathy
B23.2	HIV dis result haematologic / immunologic abnorm NEC
B23.8	HIV disease resulting in other specified conditions
B24	Unspecified human immunodefiency virus [HIV] disease
F02.4	Dementia in human immunodef virus [HIV] disease
Z21	Asymptomatic human immunodef virus [HIV] infect status
