# Supplementary material for: The association of herpes zoster and influenza vaccinations with the risk of developing dementia: a population-based cohort study within the UK Clinical Practice Research Datalink
Source: BMC Public Health. 2023 Oct 2;23:1903. doi: 10.1186/s12889-023-16768-4 (PMC10546661; doi:10.1186/s12889-023-16768-4)
Supplement: Supplementary file 10 — Additional file 10. Product codes for anti-viral medications in Aurum database. The file listed product codes for anti-viral medications in Aurum database. [file 12889_2023_16768_MOESM10_ESM.xlsx]

## Sheet: Sheet1
Product code ID	Term from EMIS
4141000033118	Aciclovir 200mg dispersible tablets
4241000033113	Aciclovir 400mg dispersible tablets
7441000033118	Aciclovir 250mg powder for solution for infusion vials
8341000033111	Aciclovir 500mg powder for solution for infusion vials
9841000033113	Aciclovir Suspension 400 mg/5 ml
9941000033117	Aciclovir Suspension 200 mg/5 ml
10041000033114	Aciclovir 200mg/5ml oral suspension sugar free
10141000033113	Aciclovir 400mg/5ml oral suspension sugar free
10641000033115	Aciclovir 800mg dispersible tablets
12541000033117	Aciclovir 200mg tablets
13041000033118	Aciclovir 400mg tablets
389041000033115	Cymevene 250mg capsules (Roche Products Ltd)
395741000033119	Cymevene 500mg powder for concentrate for solution for infusion vials (Cheplapharm Arzneimittel GmbH)
562441000033117	Famvir 250mg tablets (Phoenix Labs Ltd)
562541000033116	Famciclovir 250mg tablets
562641000033115	Famvir 125mg tablets (Phoenix Labs Ltd)
562741000033112	Famciclovir 125mg tablets
562941000033110	Famvir 750mg tablets (Novartis Pharmaceuticals UK Ltd)
563041000033117	Famciclovir 750mg tablets
621041000033117	Ganciclovir 250mg capsules
623941000033117	Ganciclovir 500mg powder for solution for infusion vials
1503641000033110	Valtrex 500mg tablets (GlaxoSmithKline UK Ltd)
1503741000033118	Valaciclovir 500mg tablets
1523541000033115	Virovir 200mg tablets (Opus Pharmaceuticals Ltd)
1523641000033119	Virovir 400mg tablets (Opus Pharmaceuticals Ltd)
1523741000033111	Virovir 800mg tablets (Opus Pharmaceuticals Ltd)
1559641000033115	Zovirax 200mg dispersible tablets (GlaxoSmithKline UK Ltd)
1559741000033112	Zovirax 400mg dispersible tablets (GlaxoSmithKline UK Ltd)
1560641000033119	Zovirax I.V. 250mg powder for solution for infusion vials (GlaxoSmithKline UK Ltd)
1561041000033116	Zovirax I.V. 500mg powder for solution for infusion vials (GlaxoSmithKline UK Ltd)
1561841000033111	Zovirax 200mg/5ml oral suspension (GlaxoSmithKline UK Ltd)
1563041000033117	Zovirax 800mg dispersible tablets (GlaxoSmithKline UK Ltd)
1567241000033116	Aciclovir 800mg tablets
1609741000033110	Famvir 500mg tablets (Phoenix Labs Ltd)
1609841000033117	Famciclovir 500mg tablets
1849141000033110	Zanamivir 5mg inhalation powder blisters with device
1849241000033115	Relenza 5mg inhalation powder blisters with Diskhaler (GlaxoSmithKline UK Ltd)
2011841000033111	Aciclovir 250mg/10ml solution for infusion vials
2011941000033115	Aciclovir 500mg/20ml solution for infusion vials
2012041000033114	Aciclovir 1g/40ml solution for infusion vials
2066741000033112	Ganciclovir 500mg capsules
2066841000033119	Cymevene 500mg capsules (Roche Products Ltd)
2725441000033117	Zovirax Double Strength 400mg/5ml oral suspension (GlaxoSmithKline UK Ltd)
2726741000033119	Ranovir 200mg tablets (Ranbaxy (UK) Ltd)
2726841000033112	Ranovir 400mg tablets (Ranbaxy (UK) Ltd)
2726941000033116	Ranovir 800mg tablets (Ranbaxy (UK) Ltd)
2738241000033110	Valganciclovir 450mg tablets
2738341000033117	Valcyte 450mg tablets (Roche Products Ltd)
2864941000033118	Oseltamivir 75mg capsules
2865041000033118	Oseltamivir 60mg/5ml oral suspension sugar free
2865141000033119	Tamiflu 75mg capsules (Roche Products Ltd)
2865241000033114	Tamiflu 12mg/ml oral suspension (Roche Products Ltd)
3935641000033117	Valaciclovir 250mg tablets
3935741000033114	Valtrex 250mg tablets (GlaxoSmithKline UK Ltd)
4428741000033117	Oseltamivir 30mg capsules
4428841000033110	Oseltamivir 45mg capsules
4428941000033119	Tamiflu 30mg capsules (Roche Products Ltd)
4429041000033111	Tamiflu 45mg capsules (Roche Products Ltd)
5006941000033112	Valganciclovir 50mg/ml oral solution sugar free
5007041000033113	Valcyte 50mg/ml oral solution (Roche Products Ltd)
5131641000033113	Oseltamivir 15mg/ml oral solution
5138641000033115	Oseltamivir 15mg/ml oral suspension
8194741000033116	Oseltamivir 6mg/ml oral suspension sugar free
8194841000033114	Tamiflu 6mg/ml oral suspension (Roche Products Ltd)
13301441000033116	Zanamivir 200mg/20ml solution for infusion vials
13301541000033115	Dectova 200mg/20ml solution for infusion vials (GlaxoSmithKline UK Ltd)
13735341000033117	Ebilfumin 75mg capsules (Teva UK Ltd)
