# Supplementary material for: The association of herpes zoster and influenza vaccinations with the risk of developing dementia: a population-based cohort study within the UK Clinical Practice Research Datalink
Source: BMC Public Health. 2023 Oct 2;23:1903. doi: 10.1186/s12889-023-16768-4 (PMC10546661; doi:10.1186/s12889-023-16768-4)
Supplement: Supplementary file 11 — Additional file 11. Codes for ethnicity in Aurum database. The file listed codes for ethnicity. [file 12889_2023_16768_MOESM11_ESM.xlsx]

## Sheet: Sheet1
SNOMED CT concept ID	SNOMED CT description ID	Term
494131000000105	1063981000000117	White British - ethnic category 2001 census
494161000000100	1064041000000111	White Irish - ethnic category 2001 census
445343003	2872780011	Romanian
29343004	1158301000000115	Bulgarian
286009	3314518019	Czech
80208004	133078012	Portuguese
86461000000107	136081000000111	Sri Lankan - ethnic category 2001 census
88911000000101	138171000000114	Irish Traveller - ethnic category 2001 census
88921000000107	138181000000111	Traveller - ethnic category 2001 census
88931000000109	138191000000113	Gypsy/Romany - ethnic category 2001 census
88941000000100	138201000000110	Polish - ethnic category 2001 census
88971000000106	138231000000116	Albanian - ethnic category 2001 census
89001000000105	138251000000111	Arab - ethnic category 2001 census
89011000000107	138261000000114	Iranian - ethnic category 2001 census
89021000000101	138271000000119	South and Central American - ethnic category 2001 census
92381000000106	141291000000111	Ethnic category - 2001 census
92401000000106	141301000000110	Irish - ethnic category 2001 census
92411000000108	141311000000112	Other White background - ethnic category 2001 census
92421000000102	141321000000118	White and Black Caribbean - ethnic category 2001 census
92431000000100	141331000000116	White and Black African - ethnic category 2001 census
92441000000109	141341000000113	White and Asian - ethnic category 2001 census
92451000000107	141351000000111	Other Mixed background - ethnic category 2001 census
92461000000105	141361000000114	Pakistani or British Pakistani - ethnic category 2001 census
92481000000101	141381000000117	Other Asian background - ethnic category 2001 census
92491000000104	141391000000115	African - ethnic category 2001 census
92511000000107	141401000000117	Chinese - ethnic category 2001 census
92521000000101	141411000000115	Other - ethnic category 2001 census
92531000000104	141421000000114	Ethnic category not stated - 2001 census
92541000000108	141431000000111	Scottish - ethnic category 2001 census
92551000000106	141441000000119	Welsh - ethnic category 2001 census
92561000000109	141451000000116	Northern Irish - ethnic category 2001 census
92571000000102	141461000000118	Cornish - ethnic category 2001 census
92581000000100	141471000000113	Black and Asian - ethnic category 2001 census
92591000000103	141481000000110	Black and Chinese - ethnic category 2001 census
92601000000109	141491000000112	Chinese and White - ethnic category 2001 census
92631000000103	141511000000116	Mixed Asian - ethnic category 2001 census
92641000000107	141521000000110	Punjabi - ethnic category 2001 census
92651000000105	141531000000112	Kashmiri - ethnic category 2001 census
92661000000108	141541000000115	East African Asian - ethnic category 2001 census
92671000000101	141551000000117	Tamil - ethnic category 2001 census
92681000000104	141561000000119	British Asian - ethnic category 2001 census
92691000000102	141571000000114	Caribbean Asian - ethnic category 2001 census
92711000000100	141591000000113	Somali - ethnic category 2001 census
92731000000108	141601000000119	Nigerian - ethnic category 2001 census
92751000000101	141621000000111	Vietnamese - ethnic category 2001 census
92761000000103	141631000000113	Japanese - ethnic category 2001 census
92771000000105	141641000000116	Filipino - ethnic category 2001 census
92781000000107	141651000000118	Malaysian - ethnic category 2001 census
92791000000109	141661000000115	Cypriot (part not stated) - ethnic category 2001 census
93921000000101	142691000000116	Ulster Scots - ethnic category 2001 census
93931000000104	142701000000116	Greek - ethnic category 2001 census
93941000000108	142711000000119	Greek Cypriot - ethnic category 2001 census
93951000000106	142721000000113	Turkish Cypriot - ethnic category 2001 census
93981000000100	142741000000118	Kosovan - ethnic category 2001 census
93991000000103	142751000000115	Bosnian - ethnic category 2001 census
94001000000108	142761000000117	Croatian - ethnic category 2001 census
94021000000104	142781000000114	Mixed Irish and other White - ethnic category 2001 census
94031000000102	142791000000111	Other mixed White - ethnic category 2001 census
94061000000107	142811000000112	North African - ethnic category 2001 census
94081000000103	142831000000116	Israeli - ethnic category 2001 census
94091000000101	142841000000113	Kurdish - ethnic category 2001 census
94101000000109	142851000000111	Moroccan - ethnic category 2001 census
94111000000106	142861000000114	Latin American - ethnic category 2001 census
94151000000105	142901000000119	Any other group - ethnic category 2001 census
107691000000105	154401000000118	Caribbean - ethnic category 2001 census
36329002	3314524013	Slovak
1564291000006103	1564291000006119	Bangladeshi
1564411000006109	1564411000006113	Bulgarian
1564521000006102	1564521000006118	Chinese
1564721000006106	1564721000006110	Fijian
1564921000006108	1564921000006112	Indian
1565011000006100	1565011000006116	Japanese
1565441000006107	1565441000006111	Pakistani
1565511000006109	1565511000006113	Portuguese
1565531000006103	1565531000006119	Romanian
1565591000006104	1565591000006115	Samoan
1565671000006101	1565671000006117	Slovak
110401000000103	156921000000110	Turkish - ethnic category 2001 census
110751000000108	157271000000119	Indian or British Indian - ethnic category 2001 census
110761000000106	157281000000117	English - ethnic category 2001 census
718131000000106	1572831000000110	Nepali
110771000000104	157291000000115	Black and White - ethnic category 2001 census
110781000000102	157301000000116	Sinhalese - ethnic category 2001 census
110791000000100	157311000000119	Black British - ethnic category 2001 census
1573201000006103	1573201000006119	Portuguese
88981000000108	157991000000110	Serbian - ethnic category 2001 census
92391000000108	158341000000117	British or mixed British - ethnic category 2001 census
92501000000105	158351000000119	Other Black background - ethnic category 2001 census
92611000000106	158361000000116	Asian and Chinese - ethnic category 2001 census
92721000000106	158371000000111	Mixed Black - ethnic category 2001 census
93961000000109	158481000000115	Italian - ethnic category 2001 census
401213008	1780407014	White Scottish
401214002	1780408016	Other white British ethnic group
413465009	2533840014	Afro-Caribbean
413466005	2533841013	Afro-Caucasian
90027003	149237014	Arabs
186003008	285956019	RACE: Bangladeshi
413773004	2537215011	Caucasian race
33897005	56590016	RACE: Chinese
414551003	2533843011	Japanese
38361009	63432018	Koreans
414752008	2533847012	Mixed racial group
414978006	2533849010	Oriental
186002003	285955015	RACE: Pakistani
415794004	2533839012	Unknown racial group
976631000000101	2484631000000115	White: English or Welsh or Scottish or Northern Irish or British - England and Wales ethnic category 2011 census
976671000000104	2484711000000117	White: Gypsy or Irish Traveller - England and Wales ethnic category 2011 census
976691000000100	2484751000000118	White: any other White background - England and Wales ethnic category 2011 census
976711000000103	2484791000000114	Mixed multiple ethnic groups: White and Black Caribbean - England and Wales ethnic category 2011 census
976731000000106	2484831000000119	Mixed multiple ethnic groups: White and Black African - England and Wales ethnic category 2011 census
976751000000104	2484871000000117	Mixed multiple ethnic groups: White and Asian - England and Wales ethnic category 2011 census
976771000000108	2484911000000115	Mixed multiple ethnic groups: any other Mixed or multiple ethnic background - England and Wales ethnic category 2011 census
976791000000107	2484951000000116	Asian or Asian British: Indian - England and Wales ethnic category 2011 census
976811000000108	2484991000000112	Asian or Asian British: Pakistani - England and Wales ethnic category 2011 census
976831000000100	2485031000000111	Asian or Asian British: Bangladeshi - England and Wales ethnic category 2011 census
976851000000107	2485071000000113	Asian or Asian British: Chinese - England and Wales ethnic category 2011 census
976871000000103	2485111000000119	Asian or Asian British: any other Asian background - England and Wales ethnic category 2011 census
976891000000104	2485151000000115	Black or African or Caribbean or Black British: African - England and Wales ethnic category 2011 census
976911000000101	2485191000000111	Black or African or Caribbean or Black British: Caribbean - England and Wales ethnic category 2011 census
976931000000109	2485231000000119	Black or African or Caribbean or Black British: other Black or African or Caribbean background - England and Wales ethnic category 2011 census
976951000000102	2485271000000117	Other ethnic group: Arab - England and Wales ethnic category 2011 census
976971000000106	2485311000000117	Other ethnic group: any other ethnic group - England and Wales ethnic category 2011 census
977371000000109	2486201000000116	Irish Traveller - Northern Ireland ethnic category 2011 census
977391000000108	2486241000000118	Mixed multiple ethnic groups: White and Black Caribbean - Northern Ireland ethnic category 2011 census
977411000000108	2486281000000114	Mixed multiple ethnic groups: White and Black African - Northern Ireland ethnic category 2011 census
977431000000100	2486321000000118	Mixed multiple ethnic groups: White and Asian - Northern Ireland ethnic category 2011 census
977551000000106	2486561000000119	Mixed multiple ethnic groups: any other Mixed or multiple ethnic background - Northern Ireland ethnic category 2011 census
977591000000103	2486641000000116	Asian or Asian British: Indian - Northern Ireland ethnic category 2011 census
977711000000100	2486881000000113	Asian or Asian British: Pakistani - Northern Ireland ethnic category 2011 census
977731000000108	2486921000000119	Asian or Asian British: Bangladeshi - Northern Ireland ethnic category 2011 census
977751000000101	2486961000000110	Asian or Asian British: Chinese - Northern Ireland ethnic category 2011 census
977771000000105	2487001000000110	Asian or Asian British: any other Asian background - Northern Ireland ethnic category 2011 census
977791000000109	2487041000000113	Black or African or Caribbean or Black British: African - Northern Ireland ethnic category 2011 census
977811000000105	2487081000000117	Black or African or Caribbean or Black British: Caribbean - Northern Ireland ethnic category 2011 census
977831000000102	2487121000000119	Black or African or Caribbean or Black British: other Black or African or Caribbean background - Northern Ireland ethnic category 2011 census
977851000000109	2487161000000110	Other ethnic group: Arab - Northern Ireland ethnic category 2011 census
977871000000100	2487201000000119	Other ethnic group: any other ethnic group - Northern Ireland ethnic category 2011 census
977971000000108	2487401000000115	White: Gypsy or Irish Traveller - Scotland ethnic category 2011 census
978031000000109	2487521000000113	White: any other White ethnic group - Scotland ethnic category 2011 census
978051000000102	2487561000000117	Mixed or multiple ethnic groups: any Mixed or multiple ethnic group - Scotland ethnic category 2011 census
978071000000106	2487601000000117	Asian or Asian Scottish or Asian British: Pakistani, Pakistani Scottish or Pakistani British - Scotland ethnic category 2011 census
978111000000100	2487681000000110	Asian or Asian Scottish or Asian British: Indian, Indian Scottish or Indian British - Scotland ethnic category 2011 census
978171000000105	2487801000000118	Asian or Asian Scottish or Asian British: Bangladeshi, Bangladeshi Scottish or Bangladeshi British - Scotland ethnic category 2011 census
978191000000109	2487851000000117	Asian or Asian Scottish or Asian British: Chinese - Scotland ethnic category 2011 census
978211000000108	2487891000000113	Asian or Asian Scottish or Asian British: any other Asian group - Scotland ethnic category 2011 census
978231000000100	2487931000000115	African: African, African Scottish or African British - Scotland ethnic category 2011 census
978251000000107	2487971000000118	African: any other African - Scotland ethnic category 2011 census
978271000000103	2488011000000113	Caribbean or Black: Caribbean, Caribbean Scottish or Caribbean British - Scotland ethnic category 2011 census
978341000000102	2488181000000119	Caribbean or Black: Black, Black Scottish or Black British - Scotland ethnic category 2011 census
978361000000101	2488221000000112	Caribbean or Black: any other Black or Caribbean group - Scotland ethnic category 2011 census
978381000000105	2488261000000116	Other ethnic group: Arab, Arab Scottish or Arab British - Scotland ethnic category 2011 census
978401000000105	2488301000000114	Other ethnic group: any other ethnic group - Scotland ethnic category 2011 census
407661002	2159261015	Main spoken language Vietnamese
976591000000101	2484551000000111	Ethnic category - 2011 census Northern Ireland
976651000000108	2484671000000118	White: Irish - England and Wales ethnic category 2011 census
977351000000100	2486161000000112	White - Northern Ireland ethnic category 2011 census
977911000000103	2487281000000112	White: Scottish - Scotland ethnic category 2011 census
977931000000106	2487321000000116	White: other British - Scotland ethnic category 2011 census
977951000000104	2487361000000112	White: Irish - Scotland ethnic category 2011 census
978011000000101	2487481000000113	White: Polish - Scotland ethnic category 2011 census
160519009	250228011	Indian origin
160522006	250231012	West Indian origin
160531006	250243013	Race: West indian
413773004	2537217015	Race: White
718961001	3314522012	Slovak Roma
718963003	3314530013	Hungarian Roma
718964009	3314534016	Polish Roma
718960000	3314520016	Romanian Roma
185984009	285925010	White
185988007	285930014	Black Caribbean
185989004	285931013	Black, other, non-mixed origin
185990008	285932018	Black British
185993005	285943014	Black - other African country
185995003	285948017	Black Indian sub-continent
185996002	285949013	Black - other Asian
185989004	285931013	Black Black - other
185998001	285951012	Black - other, mixed
185999009	285952017	Other Black - Black/White orig
186000006	285953010	Other Black - Black/Asian orig
414481008	2533844017	Indian
186002003	285955015	Pakistani
186003008	285956019	Bangladeshi
186005001	285958018	Other ethnic non-mixed (NMO)
186006000	285959014	Brit. ethnic minor. spec.(NMO)
186007009	285960016	Brit. ethnic minor. unsp (NMO)
186010002	285971015	Other African countries (NMO)
186012005	285976013	Indian sub-continent (NMO)
186013000	285977016	Other Asian (NMO)
186014006	285978014	Irish (NMO)
186017004	285987017	Other European (NMO)
186005001	285958018	Other ethnic NEC (NMO)
186019001	285989019	Other ethnic, mixed origin
186020007	285990011	Other ethnic, Black/White orig
186021006	285991010	Other ethnic, Asian/White orig
186022004	285992015	Other ethnic, mixed white orig
186023009	285993013	Other ethnic, other mixed orig
186035008	286006015	New Zealand ethnic groups
186036009	286007012	New Zealand European
186036009	286008019	Pakeha
186037000	286009010	Other European in New Zealand
186039002	286012013	New Zealand Maori
186040000	286013015	Cook Island Maori
186041001	286014014	Niuean
186042008	286015010	Tokelauan
372148003	1210724015	Other Pacific ethnic group
186044009	286018012	South East Asian
315280000	459783012	Asian - ethnic group
186035008	286006015	Other New Zealand ethnic group
186035008	286006015	New Zealand ethnic group NOS
29343004	3314528011	Bulgarian
18167009	30683015	Black African
202171000000101	308131000000114	Patient ethnicity unknown
203401000000108	310761000000119	Interpreter needed - Czech
204221000000103	312441000000114	Interpreter needed - Vietnamese
270460000	405064011	Black Caribbean/W.I./Guyana
270461001	405065012	Black N African/Arab/Iranian
270463003	405067016	Caribbean I./W.I./Guyana (NMO)
270464009	405068014	N African Arab/Iranian (NMO)
270465005	405069018	E Afric Asian/Indo-Carib (NMO)
270467002	405071018	Turkish/Turkish Cypriot (NMO)
275586009	411573013	Black North African
275587000	411574019	Black Arab
275588005	411575018	Black Iranian
275589002	411576017	Black East African Asian
275590006	411577014	Black Indo-Caribbean
275591005	411578016	Caribbean Island (NMO)
275592003	411579012	West Indian (NMO)
275593008	411580010	Guyana (NMO)
275594002	411581014	North African Arab (NMO)
275595001	411582019	Iranian (NMO)
275596000	411583012	East African Asian (NMO)
275597009	411584018	Indo-Caribbean (NMO)
275599007	411594011	Greek (NMO)
275601009	411596013	Turkish (NMO)
275602002	411597016	Turkish Cypriot (NMO)
297463006	437977019	Vietnamese language
297877001	438450019	Cantonese Chinese dialect
309643000	453109012	Black West Indian
309644006	453110019	Black Guyana
312859007	456650013	Vietnamese
763726001	3643639011	Refusal by patient to provide information about ethnic group
312861003	456652017	Ethnic group not recorded
315236000	459726019	White British
315237009	459727011	White Irish
185984009	285926011	White - ethnic group
315239007	459729014	Mixed ethnic census group
315240009	459730016	Black - ethnic group
315240009	459731017	Black
315279003	459782019	Other black ethnic group
315281001	459784018	Other Asian ethnic group
315283003	459786016	Irish traveller
315412001	459927016	Born in Czech Republic
315569004	460086017	Main spoken language Czech
315634007	460153018	Black Caribbean and White
315635008	460154012	Black African and White
186006000	2668697019	British ethnic minority specified (NMO)
186007009	2668698012	British ethnic minority unspecified (NMO)
186020007	2763938013	Other ethnic, Black/White origin
186022004	2668812012	Other ethnic, mixed white origin
186023009	2668813019	Other ethnic, other mixed origin
69865008	501416013	Fijian
81560001	504723011	Tongan
86275006	507015012	Samoan
185988007	285930014	Black Caribbean
270462008	405066013	Black East African Asian/Indo-Caribbean
296841000000102	523591000000116	Yemeni
33897005	56590016	Chinese
33897005	56590016	Chinese
365455004	2982933016	Ethnic groups (1991 census) (United Kingdom)
353921000000107	664991000000112	Bulgarian language interpreter needed
413773004	2533842018	Caucasian
414481008	2533844017	Indian
40182006	63802019	Gypsies
88951000000102	138211000000112	Baltic States (Estonian or Latvian or Lithuanian) - ethnic category 2001 census
88961000000104	138221000000118	Commonwealth of (Russian) Independent States - ethnic category 2001 census
94011000000105	142771000000112	Other republics which made up the former Yugoslavia - ethnic category 2001 census
94041000000106	142801000000110	Other White European or European unspecified or Mixed European - ethnic category 2001 census
94051000000109	158491000000118	Other White or White unspecified - ethnic category 2001 census
92621000000100	141501000000118	Other Mixed or Mixed unspecified - ethnic category 2001 census
92471000000103	141371000000119	Bangladeshi or British Bangladeshi - ethnic category 2001 census
92701000000102	141581000000111	Other Asian or Asian unspecified - ethnic category 2001 census
92741000000104	141611000000117	Other Black or Black unspecified - ethnic category 2001 census
94071000000100	142821000000118	Middle Eastern (excluding Israeli, Iranian and Arab) - ethnic category 2001 census
94121000000100	142871000000119	Multi-ethnic islands: Mauritian or Seychellois or Maldivian or St Helena - ethnic category 2001 census
