# Supplementary material for: The association of herpes zoster and influenza vaccinations with the risk of developing dementia: a population-based cohort study within the UK Clinical Practice Research Datalink
Source: BMC Public Health. 2023 Oct 2;23:1903. doi: 10.1186/s12889-023-16768-4 (PMC10546661; doi:10.1186/s12889-023-16768-4)
Supplement: Supplementary file 12 — Additional file 12. The numbers and rates of people developing dementia in zoster vaccinated and unvaccinated cohorts. The file depicted numbers and rates per 1000 year of people developing dementia in zoster vaccinated and unvaccinated cohorts. [file 12889_2023_16768_MOESM12_ESM.xlsx]

## Sheet: Sheet1
Vaccine type	Dementia type	Group	Number of patients	Person-time (yrs)	Dementia diagnoses	Rate/1000PY (95% CI)
Zoster	All	Vaccinated	854745	2.82129e+06	28012	9.9 (9.8, 10.0)
		Comparators	8490813	16296555	197618	12.1 (12.1, 12.2)
	Alzheimer's	Vaccinated	854745	2.82129e+06	11563	4.1 (4.0, 4.2)
		Comparators	8490813	16296555	70348	4.3 (4.3, 4.3)
	Other	Vaccinated	854745	2.82129e+06	16449	5.8 (5.7, 5.9)
		Comparators	8490813	16296555	127270	7.8 (7.8, 7.9)
Flu	All	Vaccinated	742487	1.27578e+06	21931	17.2 (17.0, 17.4)
		Comparators	7219770	7.6211e+06	120297	15.8 (15.7, 15.9)
	Alzheimer's	Vaccinated	742487	1.27578e+06	7761	6.1 (5.9, 6.2)
		Comparators	7219770	7.6211e+06	39486	5.2 (5.1, 5.2)
	Other	Vaccinated	742487	1.27578e+06	14170	11.1 (10.9, 11.3)
		Comparators	7219770	7.6211e+06	80811	10.6 (10.5, 10.7)
